# Supplementary material for: Kinetic magnetism in triangular moiré materials
Source: Nature. 2023 Nov 15;623(7987):509–13. doi: 10.1038/s41586-023-06633-0 (PMC10651480; doi:10.1038/s41586-023-06633-0)
Supplement: Supplementary file 1 — Source Data Fig. 1 [file 41586_2023_6633_MOESM1_ESM.xlsx]

## Sheet: Fig_1c
# # Filling factor, AP area
1.293539033607049027e-01,1.300469500252618982e-01
1.492106073241744602e-01,1.599098975592918026e-01
1.690673112876441009e-01,1.616842833896834919e-01
1.889240152511136583e-01,1.940155035921775073e-01
2.087807192145832436e-01,2.453525931152335804e-01
2.286374231780528843e-01,2.502747143122601714e-01
2.484941271415224695e-01,2.991546379583842619e-01
2.683508311049920825e-01,3.143765542879174979e-01
2.882075350684616399e-01,3.261940925254082080e-01
3.080642390319311974e-01,3.590074123584156562e-01
3.279209429954008659e-01,3.626228991747179609e-01
3.477776469588704233e-01,3.814440269185214727e-01
3.676343509223400918e-01,3.993778930917180059e-01
3.874910548858095938e-01,4.290615750164851194e-01
4.073477588492792067e-01,4.547421054038190968e-01
4.272044628127488197e-01,4.779043715218970756e-01
4.470611667762183217e-01,5.115288735962141287e-01
4.669178707396879902e-01,5.214702464276270710e-01
4.867745747031575476e-01,5.343327358520726378e-01
5.066312786666271606e-01,5.698930244245214993e-01
5.264879826300968846e-01,5.833297155844885395e-01
5.463446865935662755e-01,6.044669126478664500e-01
5.662013905570359995e-01,6.175250367861639944e-01
5.860580945205056125e-01,6.551224302967353363e-01
6.059147984839751144e-01,6.979920743583863940e-01
6.257715024474448384e-01,7.139931159433797747e-01
6.456282064109143404e-01,7.479261669328235440e-01
6.654849103743840644e-01,7.420700548631673499e-01
6.853416143378535663e-01,7.563850684083259779e-01
7.051983183013230683e-01,7.750386672329413473e-01
7.250550222647929033e-01,8.224599742791585122e-01
7.449117262282622942e-01,8.443206699133523063e-01
7.647684301917320182e-01,8.537058697132499097e-01
7.846251341552015202e-01,8.762134748860359590e-01
8.044818381186710221e-01,8.963045436361076757e-01
8.243385420821408571e-01,9.386275249730396952e-01
8.441952460456102481e-01,9.462506791218092683e-01
8.640519500090799720e-01,9.799566522831409943e-01
8.839086539725494740e-01,9.946674360429976769e-01
9.037653579360190870e-01,1.044623907415459074e+00
9.236220618994888110e-01,1.039373242090493976e+00
9.434787658629583129e-01,1.052579558395244863e+00
9.633354698264281479e-01,1.049251479903854589e+00
9.831921737898975389e-01,1.064018898150885795e+00
1.003048877753367263e+00,1.066739176127049937e+00
1.022905581716836876e+00,1.062102618574312096e+00
1.042762285680306267e+00,1.054587428575854968e+00
1.062618989643775880e+00,1.022255495514939660e+00
1.082475693607245271e+00,1.052225305156799351e+00
1.102332397570715328e+00,1.012382673503514630e+00
1.122189101534184719e+00,1.007826019534634021e+00
1.142045805497654332e+00,9.779788036492524927e-01
1.161902509461123945e+00,9.662420172471766211e-01
1.181759213424593336e+00,9.521554273474006624e-01
1.201615917388062948e+00,9.119718550382465150e-01
1.221472621351532561e+00,8.762520343252471200e-01
1.241329325315002174e+00,8.285408670076715998e-01
1.261186029278472009e+00,8.389528790533369307e-01
1.281042733241941400e+00,7.942517690976257372e-01
1.300899437205411013e+00,7.500410338405606447e-01
1.320756141168880626e+00,7.367617535367363413e-01
1.340612845132350239e+00,7.285966528985010626e-01
1.360469549095819852e+00,6.842281180322695722e-01
1.380326253059289243e+00,6.675294848083079824e-01
1.400182957022758856e+00,6.385984660005837865e-01
1.420039660986228469e+00,6.673528946175287802e-01
1.439896364949698304e+00,6.093442466912845079e-01
1.459753068913167917e+00,6.210161906343510951e-01
1.479609772876637308e+00,5.946283849125589827e-01
1.499466476840106921e+00,5.783449531921626141e-01
1.519323180803576534e+00,5.613580822684656191e-01
1.539179884767045925e+00,5.274821433260599157e-01
1.559036588730515538e+00,5.066648249673924020e-01
1.578893292693985373e+00,4.715766767079039301e-01
1.598749996657455208e+00,4.503602447419084998e-01
1.618606700620924599e+00,4.565650801898292754e-01
1.638463404584393990e+00,4.123286459117878611e-01
1.658320108547863603e+00,3.880038441337687605e-01
1.678176812511333438e+00,3.588550308102788078e-01
1.698033516474803051e+00,3.145590212862183765e-01
1.717890220438272442e+00,3.084268381151468175e-01
1.737746924401741833e+00,2.797153423315437704e-01
1.757603628365211446e+00,2.608650559459413931e-01
1.777460332328681503e+00,2.514229554851100668e-01
1.797317036292151116e+00,2.333711938278560938e-01
1.817173740255620507e+00,2.009229715304667319e-01

## Sheet: Fig_1d
# Energy (eV), R/R0 sigma+, R/R0 sigma-
1.842186359691049269e+00,2.626892252894030833e-02,3.529676258992808791e-02
1.841830028297456900e+00,2.672605790645876667e-02,3.351327035537554622e-02
1.841473837190876983e+00,2.944456836939557398e-02,3.913630229419706730e-02
1.841117786288505975e+00,2.606951871657758879e-02,3.716216216216206014e-02
1.840761875507603618e+00,2.990403927694695874e-02,3.386409508858490014e-02
1.840406104765496931e+00,2.983745268314397237e-02,3.080035971223016311e-02
1.840050473979576884e+00,2.632753235162876848e-02,3.529676258992808791e-02
1.839694983067298173e+00,2.541239411502438372e-02,3.308575286968262752e-02
1.839339631946183218e+00,2.901785714285720630e-02,3.556956325979299116e-02
1.838984420533817721e+00,3.321444493981262625e-02,3.347562345540322504e-02
1.838629348747851111e+00,2.764155149353531016e-02,3.707865168539314915e-02
1.838274416505999653e+00,2.715334965501892128e-02,3.192446043165464431e-02
1.837919623726042229e+00,2.993744414655941100e-02,3.502469690166143401e-02
1.837564970325824332e+00,2.295520392244254637e-02,3.421111861354941830e-02
1.837210456223254074e+00,2.561247216035633656e-02,3.820224719101128485e-02
1.836856081336305069e+00,2.166145600714597386e-02,3.324348607367477726e-02
1.836501845583015102e+00,2.718360071301240133e-02,3.374578177727793893e-02
1.836147748881487018e+00,3.183437221727514199e-02,3.767200541394077895e-02
1.835793791149886056e+00,3.148024112525127371e-02,3.754496402877705030e-02
1.835439972306443845e+00,2.472711071508126857e-02,3.796899573129630667e-02
1.835086292269453967e+00,2.787068004459314352e-02,3.231597845601430485e-02
1.834732750957276393e+00,2.741252507243152614e-02,3.988283010365023529e-02
1.834379348288333267e+00,3.575418994413404050e-02,3.370786516853940817e-02
1.834026084181111349e+00,2.944456836939557398e-02,3.370786516853940817e-02
1.833672958554161347e+00,3.236607142857139685e-02,3.552957049696425784e-02
1.833319971326098363e+00,2.944456836939557398e-02,3.533648435741620908e-02
1.832967122415599892e+00,3.436732872126757599e-02,3.692861968025207275e-02
1.832614411741407823e+00,2.859057404511955447e-02,3.805449223147938653e-02
1.832261839222327993e+00,3.059401518535054265e-02,3.219270598829360175e-02
1.831909404777229744e+00,2.990403927694695874e-02,3.603603603603611205e-02
1.831557108325045702e+00,2.875613018279077338e-02,3.448275862068972408e-02
1.831204949784771774e+00,2.878821691586685994e-02,3.847884788478861395e-02
1.830852929075467150e+00,2.852685535992871557e-02,3.374578177727793893e-02
1.830501046116255415e+00,2.809991079393414637e-02,3.169251517194870971e-02
1.830149300826322545e+00,2.310597644967771203e-02,3.358881875563568542e-02
1.829797693124917357e+00,2.623971536579938757e-02,3.599550056242972751e-02
1.829446222931351951e+00,2.855867916108878468e-02,3.146067415730335881e-02
1.829094890165003262e+00,3.390586660718275525e-02,3.983794733288315015e-02
1.828743694745308623e+00,2.524011614920707025e-02,3.922452660054087659e-02
1.828392636591769982e+00,2.852685535992871557e-02,4.119765871229175147e-02
1.828041715623951458e+00,3.091637010676140385e-02,3.758721584514956859e-02
1.827690931761480675e+00,3.482920294708646836e-02,4.011719630380894408e-02
1.827340284924046987e+00,3.010033444816051507e-02,3.490990990990994192e-02
1.826989775031403695e+00,3.039785426911056909e-02,3.894642053129215853e-02
1.826639402003366053e+00,3.367528991971457941e-02,3.351327035537554622e-02
1.826289165759811706e+00,2.384135472370774167e-02,4.072907290729088636e-02
1.825939066220681584e+00,2.767239455478676113e-02,3.367003367003373882e-02
1.825589103305978345e+00,2.675585284280934673e-02,3.580274712902498102e-02
1.825239276935767263e+00,2.852685535992871557e-02,3.274276743664494838e-02
1.824889587030176008e+00,2.338530066815147634e-02,3.436657681940702425e-02
1.824540033509394865e+00,3.098528756130169981e-02,3.688708951866837005e-02
1.824190616293675626e+00,2.914997774810856868e-02,3.331832507879339822e-02
1.823841335303332478e+00,2.882037533512060712e-02,3.304856115107912551e-02
1.823492190458742668e+00,2.882037533512060712e-02,3.487064116985383322e-02
1.823143181680344060e+00,3.125000000000000000e-02,3.417266187050360671e-02
1.822794308888637360e+00,2.538410153640602296e-02,3.483146067415732183e-02
1.822445572004184777e+00,2.764155149353531016e-02,3.684565266232309177e-02
1.822096970947611361e+00,3.325150636018747718e-02,3.533648435741620908e-02
1.821748505639601667e+00,2.492766525706646696e-02,3.172817281728179672e-02
1.821400176000904647e+00,2.404274265360650809e-02,3.033707865168544515e-02
1.821051981952329646e+00,3.033006244424618636e-02,3.548966756513927123e-02
1.820703923414747516e+00,2.872411489645942950e-02,3.599550056242972751e-02
1.820356000309090838e+00,3.010033444816051507e-02,3.328086350348558042e-02
1.820008212556354144e+00,3.013392857142860315e-02,3.735373537353736673e-02
1.819660560077593026e+00,3.167521748828905359e-02,4.251012145748989113e-02
1.819313042793923918e+00,3.101986163802727958e-02,4.058624577226610519e-02
1.818965660626525205e+00,2.987070887204623659e-02,4.396843291995500280e-02
1.818618413496636999e+00,2.967425256581890380e-02,3.281636322769165837e-02
1.818271301325560252e+00,3.101986163802727958e-02,3.456014362657078287e-02
1.817924324034655648e+00,2.967425256581890380e-02,3.274276743664494838e-02
1.817577481545347151e+00,2.675585284280934673e-02,3.879990976765168575e-02
1.817230773779118236e+00,3.594552355436486657e-02,3.487064116985383322e-02
1.816884200657514326e+00,3.052584670231728303e-02,3.080035971223016311e-02
1.816537762102141684e+00,2.698483496877801535e-02,3.684565266232309177e-02
1.816191458034666306e+00,3.351955307262577399e-02,3.866906474820130946e-02
1.815845288376815692e+00,3.194103194103203869e-02,3.637996856052105876e-02
1.815499253050378403e+00,2.472711071508126857e-02,3.436657681940702425e-02
1.815153351977203178e+00,3.098528756130169981e-02,3.370786516853940817e-02
1.814807585079199592e+00,2.905027932960901893e-02,3.599550056242972751e-02
1.814461952278337842e+00,3.010033444816051507e-02,3.688708951866837005e-02
1.814116453496648740e+00,2.469959946595468026e-02,3.665392399370359655e-02
1.813771088656222163e+00,2.905027932960901893e-02,3.801169590643271867e-02
1.813425857679211273e+00,2.649743932309056582e-02,3.417266187050360671e-02
1.813080760487826293e+00,3.052584670231728303e-02,3.529676258992808791e-02
1.812735797004339844e+00,2.941176470588224845e-02,3.890263098718249601e-02
1.812390967151083609e+00,3.052584670231728303e-02,3.417266187050360671e-02
1.812046270850450336e+00,2.852685535992871557e-02,3.580274712902498102e-02
1.811701708024892721e+00,3.229398663697113925e-02,3.390211046250568572e-02
1.811357278596922527e+00,2.764155149353531016e-02,3.483146067415732183e-02
1.811012982489112577e+00,2.787068004459314352e-02,3.932584269662919851e-02
1.810668819624094761e+00,2.718360071301240133e-02,3.394021128343460703e-02
1.810324789924561140e+00,2.544074983262656353e-02,4.316546762589923425e-02
1.809980893313263728e+00,3.101986163802727958e-02,3.324348607367477726e-02
1.809637129713015158e+00,3.033006244424618636e-02,3.459896652437643993e-02
1.809293499046685350e+00,3.033006244424618636e-02,3.646185010128299986e-02
1.808950001237206173e+00,2.832924380994872315e-02,3.281636322769165837e-02
1.808606636207568341e+00,2.898550724637671827e-02,3.258426966292127247e-02
1.808263403880821185e+00,2.790178571428580945e-02,3.642086330935256910e-02
1.807920304180073989e+00,2.764155149353531016e-02,3.599550056242972751e-02
1.807577337028496656e+00,2.652697280427984694e-02,3.533648435741620908e-02
1.807234502349317040e+00,2.924759991069447729e-02,3.037120359955003401e-02
1.806891800065822506e+00,2.875613018279077338e-02,3.533648435741620908e-02
1.806549230101359704e+00,3.171058508262625253e-02,3.890263098718249601e-02
1.806206792379334347e+00,3.213568399910737838e-02,3.673653369393736767e-02
1.805864486823211879e+00,2.564102564102554993e-02,3.212039532794253027e-02
1.805522313356516140e+00,2.806861216306533180e-02,3.576248313090402142e-02
1.805180271902829814e+00,3.413654618473893620e-02,3.331832507879339822e-02
1.804838362385795536e+00,3.309481216457954567e-02,3.646185010128299986e-02
1.804496584729113673e+00,3.386809269162216474e-02,3.529676258992808791e-02
1.804154938856543655e+00,2.875613018279077338e-02,3.370786516853940817e-02
1.803813424691904643e+00,3.059401518535054265e-02,3.672189879086418252e-02
1.803472042159072863e+00,2.315742596303715928e-02,3.786342123056130049e-02
1.803130791181984938e+00,2.787068004459314352e-02,3.824521934758151609e-02
1.802789671684634776e+00,2.898550724637671827e-02,3.467687457779766724e-02
1.802448683591075129e+00,3.256021409455844839e-02,4.002698448392183472e-02
1.802107826825418257e+00,2.692478860703162447e-02,3.820224719101128485e-02
1.801767101311832819e+00,3.367528991971457941e-02,3.359462486002229298e-02
1.801426506974547870e+00,2.914997774810856868e-02,3.525713002470243218e-02
1.801086043737849529e+00,3.209986625055716303e-02,3.665392399370359655e-02
1.800745711526082538e+00,3.144513826940231738e-02,3.650292924740861089e-02
1.800405510263649589e+00,2.987070887204623659e-02,3.459896652437643993e-02
1.800065439875012441e+00,2.809991079393414637e-02,3.440521700022491913e-02
1.799725500284690138e+00,3.417467053830702817e-02,3.533648435741620908e-02
1.799385691417259681e+00,2.632753235162876848e-02,2.891728312037655790e-02
1.799046013197356020e+00,3.010033444816051507e-02,3.688708951866837005e-02
1.798706465549673394e+00,3.413654618473893620e-02,3.552957049696425784e-02
1.798367048398961110e+00,3.236607142857139685e-02,3.716216216216206014e-02
1.798027761670029312e+00,2.960819234194134175e-02,3.922452660054087659e-02
1.797688605287743657e+00,3.059401518535054265e-02,3.801169590643271867e-02
1.797349579177029089e+00,2.852685535992871557e-02,3.960396039603963914e-02
1.797010683262867392e+00,2.895322939866362688e-02,3.533648435741620908e-02
1.796671917470298308e+00,3.317746604319737891e-02,3.413429148888380560e-02
1.796333281724417974e+00,3.125000000000000000e-02,3.820224719101128485e-02
1.795994775950381372e+00,2.447163515016681501e-02,3.552957049696425784e-02
1.795656400073400771e+00,2.495543672014255421e-02,3.754496402877705030e-02
1.795318154018745060e+00,2.761077710977510868e-02,3.277952402334993742e-02
1.794980037711740639e+00,2.538410153640602296e-02,3.347562345540322504e-02
1.794642051077772305e+00,2.029438001784122925e-02,3.852218968236087449e-02
1.794304194042280365e+00,2.586975914362188433e-02,3.316898251904976114e-02
1.793966466530762860e+00,2.626892252894030833e-02,3.988283010365023529e-02
1.793628868468775783e+00,2.655657219370666233e-02,3.222898354744208049e-02
1.793291399781930862e+00,2.649743932309056582e-02,3.712035995500562180e-02
1.792954060395897997e+00,3.055989292884220276e-02,3.983794733288315015e-02
1.792616850236403048e+00,3.167521748828905359e-02,3.552957049696425784e-02
1.792279769229229380e+00,3.121516164994431186e-02,3.712035995500562180e-02
1.791942817300216984e+00,2.783964365256119677e-02,4.100946372239744342e-02
1.791605994375262023e+00,3.125000000000000000e-02,3.871258158901635937e-02
1.791269300380318841e+00,1.895206243032321325e-02,3.374578177727793893e-02
1.790932735241397067e+00,2.941176470588224845e-02,3.169251517194870971e-02
1.790596298884562954e+00,3.259656173252967193e-02,3.122893731745679524e-02
1.790259991235940706e+00,3.144513826940231738e-02,3.750280709633946330e-02
1.789923812221709376e+00,3.144513826940231738e-02,3.196038712581583674e-02
1.789587761768106189e+00,2.741252507243152614e-02,3.894642053129215853e-02
1.789251839801422328e+00,3.190539937527892000e-02,3.506405933917733364e-02
1.788916046248007152e+00,3.298417650991747330e-02,3.646185010128299986e-02
1.788580381034266642e+00,2.429781542576892051e-02,3.370786516853940817e-02
1.788244844086661400e+00,3.121516164994431186e-02,3.937007874015741038e-02
1.787909435331709096e+00,2.718360071301240133e-02,3.580274712902498102e-02
1.787574154695983797e+00,3.006681514476605699e-02,3.502469690166143401e-02
1.787239002106115082e+00,2.675585284280934673e-02,3.875619648490302716e-02
1.786903977488788708e+00,2.449888641425390645e-02,3.875619648490302716e-02
1.786569080770746609e+00,2.675585284280934673e-02,3.483146067415732183e-02
1.786234311878785785e+00,3.033006244424618636e-02,3.324348607367477726e-02
1.785899670739760747e+00,2.944456836939557398e-02,3.890263098718249601e-02
1.785565157280580406e+00,2.452619843924197518e-02,3.824521934758151609e-02
1.785230771428209851e+00,2.809991079393414637e-02,3.374578177727793893e-02
1.784896513109669902e+00,3.141011361104917299e-02,3.642086330935256910e-02
1.784562382252036450e+00,3.594552355436486657e-02,3.626943005181360036e-02
1.784228378782442226e+00,3.325150636018747718e-02,3.444394416929319469e-02
1.783894502628073697e+00,2.921498661909005534e-02,4.017055655296219996e-02
1.783560753716175062e+00,2.521195894689864936e-02,3.992781412136259256e-02
1.783227131974043811e+00,3.348214285714279370e-02,3.246167718665460278e-02
1.782893637329034497e+00,3.148024112525127371e-02,3.847884788478861395e-02
1.782560269708555190e+00,3.137516688918573493e-02,3.603603603603611205e-02
1.782227029040072130e+00,3.344481605351168341e-02,3.979316546762579065e-02
1.781893915251102634e+00,2.701495869613768086e-02,3.824521934758151609e-02
1.781560928269222854e+00,2.964118564742590500e-02,4.100946372239744342e-02
1.781228068022062461e+00,3.085867620751336915e-02,3.580274712902498102e-02
1.780895334437306410e+00,2.852685535992871557e-02,3.417266187050360671e-02
1.780562727442694504e+00,2.875613018279077338e-02,3.937007874015741038e-02
1.780230246966021612e+00,2.809991079393414637e-02,3.626943005181360036e-02
1.779897892935137449e+00,2.343750000000000000e-02,3.692861968025207275e-02
1.779565665277947017e+00,2.695477834707071807e-02,4.354693140794219097e-02
1.779233563922409944e+00,3.282715497990174036e-02,3.235228038643001014e-02
1.778901588796540034e+00,2.584094453107610434e-02,3.801169590643271867e-02
1.778569739828405494e+00,2.878821691586685994e-02,3.328086350348558042e-02
1.778238016946130928e+00,2.561247216035633656e-02,3.599550056242972751e-02
1.777906420077894678e+00,3.121516164994431186e-02,3.185284881112604438e-02
1.777574949151928596e+00,3.101986163802727958e-02,3.731175545066323096e-02
1.777243604096519825e+00,3.029627979505455926e-02,3.894642053129215853e-02
1.776912384840010350e+00,3.121516164994431186e-02,3.820224719101128485e-02
1.776581291310796340e+00,2.672605790645876667e-02,3.487064116985383322e-02
1.776250323437327250e+00,2.983745268314397237e-02,3.637996856052105876e-02
1.775919481148108492e+00,2.875613018279077338e-02,3.281636322769165837e-02
1.775588764371698769e+00,2.878821691586685994e-02,3.192446043165464431e-02
1.775258173036710740e+00,2.990403927694695874e-02,3.552957049696425784e-02
1.774927707071811911e+00,3.256021409455844839e-02,3.196038712581583674e-02
1.774597366405723076e+00,2.937903405297115356e-02,3.421111861354941830e-02
1.774267150967219653e+00,2.967425256581890380e-02,3.847884788478861395e-02
1.773937060685130795e+00,2.761077710977510868e-02,3.242512947534326173e-02
1.773607095488339835e+00,2.692478860703162447e-02,3.525713002470243218e-02
1.773277255305783395e+00,2.849510240427433061e-02,3.556956325979299116e-02
1.772947540066452277e+00,3.256021409455844839e-02,3.618790739492028230e-02
1.772617949699391460e+00,3.055989292884220276e-02,3.824521934758151609e-02
1.772288484133698994e+00,3.151542244076899202e-02,4.011719630380894408e-02
1.771959143298526662e+00,3.822083147071975162e-02,4.410441044104418395e-02
1.771629927123080650e+00,3.121516164994431186e-02,3.176391079071860801e-02
1.771300835536618878e+00,3.167521748828905359e-02,3.185284881112604438e-02
1.770971868468455446e+00,3.194103194103203869e-02,3.871258158901635937e-02
1.770643025847955299e+00,2.626892252894030833e-02,3.866906474820130946e-02
1.770314307604538895e+00,2.586975914362188433e-02,3.622862286228634154e-02
1.769985713667678651e+00,2.584094453107610434e-02,3.548966756513927123e-02
1.769657243966900495e+00,2.404274265360650809e-02,3.343806104129254386e-02
1.769328898431784536e+00,2.944456836939557398e-02,4.119765871229175147e-02
1.769000676991963505e+00,2.718360071301240133e-02,3.552957049696425784e-02
1.768672579577122095e+00,2.806861216306533180e-02,3.436657681940702425e-02
1.768344606117000506e+00,3.059401518535054265e-02,3.820224719101128485e-02
1.768016756541390455e+00,2.515583259127329718e-02,3.758721584514956859e-02
1.767689030780136505e+00,2.652697280427984694e-02,3.343806104129254386e-02
1.767361428763136955e+00,2.783964365256119677e-02,3.316898251904976114e-02
1.767033950420342725e+00,3.010033444816051507e-02,4.274465691788531529e-02
1.766706595681757586e+00,2.521195894689864936e-02,3.684565266232309177e-02
1.766379364477438374e+00,2.783964365256119677e-02,3.215651000674624171e-02
1.766052256737493664e+00,2.586975914362188433e-02,3.556956325979299116e-02
1.765725272392086431e+00,3.125000000000000000e-02,3.801169590643271867e-02
1.765398411371430498e+00,2.136181575433915292e-02,3.397839783978406913e-02
1.765071673605794089e+00,2.738201246660731947e-02,3.367003367003373882e-02
1.764745059025496055e+00,2.878821691586685994e-02,3.328086350348558042e-02
1.764418567560909867e+00,3.567447045707905495e-02,3.642086330935256910e-02
1.764092199142459627e+00,2.544074983262656353e-02,3.490990990990994192e-02
1.763765953700622946e+00,3.282715497990174036e-02,3.716216216216206014e-02
1.763439831165929172e+00,2.849510240427433061e-02,3.192446043165464431e-02
1.763113831468960502e+00,2.735156771180791146e-02,3.374578177727793893e-02
1.762787954540351532e+00,2.515583259127329718e-02,3.196038712581583674e-02
1.762462200310787930e+00,3.075551593492309443e-02,3.773584905660376521e-02
1.762136568711008877e+00,2.947744528807505482e-02,3.212039532794253027e-02
1.761811059671804847e+00,3.033006244424618636e-02,3.483146067415732183e-02
1.761485673124018936e+00,2.987070887204623659e-02,3.165693758419396708e-02
1.761160408998545757e+00,2.521195894689864936e-02,3.572230959334965483e-02
1.760835267226331657e+00,3.078982597054880088e-02,3.510351035103509432e-02
1.760510247738376277e+00,2.672605790645876667e-02,4.082092918358148914e-02
1.760185350465729437e+00,2.404274265360650809e-02,3.580274712902498102e-02
1.759860575339494027e+00,2.741252507243152614e-02,3.490990990990994192e-02
1.759535922290824006e+00,2.744310575635888760e-02,3.459896652437643993e-02
1.759211391250925294e+00,2.875613018279077338e-02,3.983794733288315015e-02
1.758886982151055767e+00,3.163992869875209557e-02,3.285328532853282191e-02
1.758562694922524816e+00,2.764155149353531016e-02,3.591470258136930660e-02
1.758238529496692237e+00,3.098528756130169981e-02,3.080035971223016311e-02
1.757914485804972005e+00,3.282715497990174036e-02,3.285328532853282191e-02
1.757590563778826276e+00,2.701495869613768086e-02,3.331832507879339822e-02
1.757266763349771388e+00,2.852685535992871557e-02,3.599550056242972751e-02
1.756943084449373638e+00,2.918244597905994553e-02,3.483146067415732183e-02
1.756619527009251058e+00,2.632753235162876848e-02,3.487064116985383322e-02
1.756296090961073642e+00,3.275401069518713015e-02,3.463787674313989484e-02
1.755972776236560895e+00,2.944456836939557398e-02,3.731175545066323096e-02
1.755649582767485173e+00,3.072128227960813085e-02,3.852218968236087449e-02
1.755326510485669234e+00,2.809991079393414637e-02,3.847884788478861395e-02
1.755003559322987128e+00,2.878821691586685994e-02,3.633916554508753727e-02
1.754680729211363754e+00,2.318323673651345729e-02,3.871258158901635937e-02
1.754358020082775083e+00,3.101986163802727958e-02,3.440521700022491913e-02
1.754035431869248818e+00,2.803738317757020759e-02,3.677797833935025906e-02
1.753712964502861960e+00,2.813127930341607907e-02,3.622862286228634154e-02
1.753390617915744576e+00,2.941176470588224845e-02,3.862564563215808988e-02
1.753068392040074919e+00,2.558398220244706422e-02,3.618790739492028230e-02
1.752746286808084086e+00,2.495543672014255421e-02,3.885893980233601219e-02
1.752424302152052915e+00,2.669632925472753548e-02,3.716216216216206014e-02
1.752102438004313534e+00,2.787068004459314352e-02,3.215651000674624171e-02
1.751780694297248031e+00,2.558398220244706422e-02,3.726986977997315265e-02
1.751459070963289122e+00,2.604050745604280515e-02,3.758721584514956859e-02
1.751137567934921035e+00,3.013392857142860315e-02,3.490990990990994192e-02
1.750816185144677295e+00,2.813127930341607907e-02,3.669518235029278763e-02
1.750494922525142494e+00,2.809991079393414637e-02,3.185284881112604438e-02
1.750173780008951185e+00,3.075551593492309443e-02,3.712035995500562180e-02
1.749852757528788771e+00,2.849510240427433061e-02,3.894642053129215853e-02
1.749531855017391058e+00,2.652697280427984694e-02,4.124408384043265485e-02
1.749211072407542700e+00,3.279054204773590442e-02,3.964856949763473359e-02
1.748890409632080756e+00,2.921498661909005534e-02,3.506405933917733364e-02
1.748569866623890467e+00,2.363960749330962230e-02,3.390211046250568572e-02
1.748249443315908591e+00,2.136181575433915292e-02,3.251121076233176588e-02
1.747929139641120955e+00,3.259656173252967193e-02,3.642086330935256910e-02
1.747608955532563790e+00,3.298417650991747330e-02,3.340058282896207764e-02
1.747288890923323512e+00,2.944456836939557398e-02,3.618790739492028230e-02
1.746968945746536495e+00,3.055989292884220276e-02,3.885893980233601219e-02
1.746649119935388184e+00,2.672605790645876667e-02,3.712035995500562180e-02
1.746329413423114429e+00,3.455964325529548020e-02,3.805449223147938653e-02
1.746009826143001264e+00,2.806861216306533180e-02,3.351327035537554622e-02
1.745690358028383793e+00,3.640830913558179560e-02,3.642086330935256910e-02
1.745371009012647301e+00,3.006681514476605699e-02,4.143210988516088378e-02
1.745051779029226147e+00,3.282715497990174036e-02,3.568222621184924392e-02
1.744732668011604648e+00,2.741252507243152614e-02,4.415408875872950389e-02
1.744413675893316640e+00,2.947744528807505482e-02,3.796899573129630667e-02
1.744094802607946137e+00,2.987070887204623659e-02,3.955945156214890623e-02
1.743776048089124897e+00,2.692478860703162447e-02,3.242512947534326173e-02
1.743457412270535523e+00,2.767239455478676113e-02,3.843560350640595757e-02
1.743138895085909690e+00,2.492766525706646696e-02,3.506405933917733364e-02
1.742820496469028368e+00,2.964118564742590500e-02,3.397839783978406913e-02
1.742502216353721378e+00,3.325150636018747718e-02,3.633916554508753727e-02
1.742184054673868498e+00,2.872411489645942950e-02,3.618790739492028230e-02
1.741866011363397693e+00,2.361327689908665484e-02,3.979316546762579065e-02
1.741548086356287328e+00,2.692478860703162447e-02,3.013945119208272239e-02
1.741230279586563956e+00,2.941176470588224845e-02,3.374578177727793893e-02
1.740912590988303643e+00,2.492766525706646696e-02,3.139013452914807267e-02
1.740595020495630640e+00,2.967425256581890380e-02,3.436657681940702425e-02
1.740277568042719381e+00,3.118040089086848710e-02,4.166666666666674068e-02
1.739960233563792258e+00,2.115812917594661613e-02,3.726986977997315265e-02
1.739643016993120517e+00,3.186984622242028387e-02,3.417266187050360671e-02
1.739325918265025361e+00,3.121516164994431186e-02,3.665392399370359655e-02
1.739008937313875069e+00,3.502119116662938403e-02,3.053435114503821879e-02
1.738692074074088545e+00,2.875613018279077338e-02,3.777827749044293526e-02
1.738375328480131321e+00,3.052584670231728303e-02,4.021568186924273647e-02
1.738058700466519779e+00,2.806861216306533180e-02,3.858232391206817269e-02
1.737742189967816486e+00,2.941176470588224845e-02,3.502469690166143401e-02
1.737425796918634191e+00,2.970739334375704921e-02,3.440521700022491913e-02
1.737109521253634270e+00,2.892102335928803392e-02,3.367003367003373882e-02
1.736793362907525173e+00,3.003337041156850518e-02,3.777827749044293526e-02
1.736477321815065755e+00,2.964118564742590500e-02,3.642086330935256910e-02
1.736161397911060833e+00,2.806861216306533180e-02,3.960396039603963914e-02
1.735845591130365850e+00,2.698483496877801535e-02,3.487064116985383322e-02
1.735529901407883102e+00,2.449888641425390645e-02,3.646185010128299986e-02
1.735214328678563067e+00,2.826619185399503742e-02,3.909233880026952157e-02
1.734898872877405518e+00,2.990403927694695874e-02,3.533648435741620908e-02
1.734583533939457078e+00,3.475161505903323622e-02,3.580274712902498102e-02
1.734268311799814333e+00,3.072128227960813085e-02,3.390211046250568572e-02
1.733953206393618940e+00,2.427076374972170214e-02,3.595505617977523549e-02
1.733638217656063407e+00,2.852685535992871557e-02,3.591470258136930660e-02
1.733323345522387315e+00,3.075551593492309443e-02,3.417266187050360671e-02
1.733008589927877097e+00,2.652697280427984694e-02,3.595505617977523549e-02
1.732693950807868477e+00,2.941176470588224845e-02,3.843560350640595757e-02
1.732379428097744700e+00,2.698483496877801535e-02,3.960396039603963914e-02
1.732065021732936083e+00,2.738201246660731947e-02,3.955945156214890623e-02
1.731750731648921349e+00,3.052584670231728303e-02,3.142536475869817103e-02
1.731436557781226959e+00,2.859057404511955447e-02,3.421111861354941830e-02
1.731122500065426228e+00,2.849510240427433061e-02,3.572230959334965483e-02
1.730808558437141320e+00,2.538410153640602296e-02,3.324348607367477726e-02
1.730494732832041027e+00,3.118040089086848710e-02,3.487064116985383322e-02
1.730181023185841438e+00,2.872411489645942950e-02,4.021568186924273647e-02
1.729867429434307935e+00,3.413654618473893620e-02,3.591470258136930660e-02
1.729553951513250976e+00,2.960819234194134175e-02,4.002698448392183472e-02
1.729240589358529867e+00,2.575488454706942321e-02,3.370786516853940817e-02
1.728927342906050768e+00,3.321444493981262625e-02,3.684565266232309177e-02
1.728614212091767355e+00,2.937903405297115356e-02,3.162143978470521866e-02
1.728301196851679711e+00,2.754943345923122067e-02,3.347562345540322504e-02
1.727988297121837213e+00,2.761077710977510868e-02,3.909233880026952157e-02
1.727675512838334093e+00,2.826619185399503742e-02,3.853909926058696200e-02
1.727362843937313430e+00,2.787068004459314352e-02,3.633916554508753727e-02
1.727050290354964046e+00,2.980427046263334212e-02,3.452140775610845758e-02
1.726737852027522946e+00,3.003337041156850518e-02,3.633916554508753727e-02
1.726425528891273098e+00,3.337041156840925282e-02,4.143337066069419095e-02
1.726113320882544766e+00,3.134029784396541451e-02,3.541012998655324040e-02
1.725801227937715954e+00,3.000000000000002665e-02,3.467561521252804368e-02
1.725489249993211516e+00,3.202846975088968762e-02,4.059206100022438868e-02
1.725177386985500716e+00,2.882483370288246860e-02,3.896103896103886299e-02
1.724865638851102556e+00,3.229398663697113925e-02,3.784146887595163378e-02
1.724554005526581335e+00,3.100775193798455120e-02,3.849597135183535634e-02
1.724242486948548869e+00,3.234381922906526263e-02,3.259656173252967193e-02
1.723931083053662272e+00,3.368047861732770265e-02,4.287628405538179699e-02
1.723619793778626619e+00,2.986725663716804924e-02,3.883061816558797119e-02
1.723308619060192948e+00,3.272888102609461392e-02,4.464285714285720630e-02
1.722997558835158705e+00,3.330392589325104069e-02,3.874415497661987118e-02
1.722686613040368186e+00,3.573792190602254060e-02,3.723404255319162637e-02
1.722375781612712098e+00,4.116222760290555449e-02,3.834219858156040495e-02
1.722065064489127328e+00,2.983110331212990296e-02,4.199066874027979068e-02
1.721754461606597397e+00,3.195447581527699477e-02,4.138999557326239476e-02
1.721443972902150898e+00,2.592027880636016413e-02,3.684094418707251073e-02
1.721133598312865498e+00,3.139991277802001157e-02,4.097818902842043087e-02
1.720823337775861939e+00,3.759235115167314234e-02,3.421803026979608475e-02
1.720513191228308925e+00,3.995680345572361070e-02,5.383609415867485204e-02
1.720203158607421345e+00,4.826546003016596309e-02,4.211897524967422868e-02
1.719893239850459610e+00,3.569901667379227206e-02,4.157690650581646885e-02
1.719583434894730090e+00,3.914060838119537422e-02,4.776247848537007457e-02
1.719273743677585342e+00,3.451927149512923343e-02,5.106382978723411625e-02
1.718964166136424554e+00,5.030519890549345341e-02,4.395604395604402193e-02
1.718654702208691765e+00,5.066445182724255147e-02,5.983986514959971359e-02
1.718345351831877865e+00,4.926819212533484205e-02,5.367172872893699598e-02
1.718036114943518600e+00,6.295993458708104562e-02,6.597938144329895671e-02
1.717726991481197008e+00,4.672330097087384893e-02,5.937372915819438823e-02
1.717417981382539649e+00,5.753809141940657845e-02,6.231155778894481578e-02
1.717109084585221490e+00,4.941917700334719221e-02,5.545617173524153287e-02
1.716800301026960573e+00,6.131160263872725835e-02,7.347989700930890322e-02
1.716491630645523125e+00,5.344098423683196764e-02,7.184693479109705017e-02
1.716183073378718671e+00,6.952887537993923672e-02,6.849052994069237954e-02
1.715874629164403364e+00,7.195983637039793379e-02,7.317073170731713816e-02
1.715566297940478657e+00,7.796486090775989197e-02,8.276748027160940602e-02
1.715258079644892186e+00,5.394338614918980923e-02,9.946236559139776112e-02
1.714949974215636219e+00,9.978917779339413485e-02,8.289241622574960999e-02
1.714641981590748765e+00,9.126645017945644867e-02,9.248055315471037652e-02
1.714334101708312463e+00,8.267064280980784829e-02,9.676337414053337582e-02
1.714026334506456584e+00,9.609120521172642704e-02,8.508215389620943370e-02
1.713718679923354360e+00,1.022745347542546313e-01,1.026828489300541936e-01
1.713411137897225212e+00,1.058586484810910555e-01,1.130989421281891616e-01
1.713103708366332745e+00,1.287411640848248329e-01,1.454379839076969105e-01
1.712796391268986973e+00,1.247609239370308654e-01,1.304729828671840064e-01
1.712489186543541875e+00,1.137877284965282954e-01,1.329455164585697791e-01
1.712182094128397392e+00,1.177768583643634681e-01,1.349566652909617304e-01
1.711875113961997430e+00,1.394534930677076012e-01,1.616912062677293704e-01
1.711568245982831860e+00,1.625806451612903381e-01,1.574792960662525498e-01
1.711261490129434959e+00,1.641457971733200072e-01,1.780363996533365079e-01
1.710954846340386304e+00,1.547219558964525454e-01,1.848228135067413458e-01
1.710648314554309657e+00,1.728323699421965287e-01,1.740041928721174358e-01
1.710341894709874522e+00,1.700581395348836899e-01,1.883182275931520877e-01
1.710035586745793923e+00,1.953352769679299605e-01,1.981344483756835029e-01
1.709729390600826848e+00,1.974262397991211060e-01,1.968168105690211167e-01
1.709423306213776472e+00,2.356726322139552909e-01,1.978087059520283741e-01
1.709117333523490156e+00,2.123996518038493431e-01,2.172573189522339909e-01
1.708811472468861004e+00,2.127113813414402976e-01,2.110221384832784430e-01
1.708505722988825859e+00,2.209143169997260792e-01,2.295454545454544970e-01
1.708200085022365089e+00,2.258953168044077753e-01,2.398803238296374207e-01
1.707894558508506577e+00,2.471511775132944067e-01,2.010344242835337969e-01
1.707589143386319286e+00,2.390296406689849107e-01,2.642963699651914578e-01
1.707283839594918806e+00,2.519004561094662087e-01,2.392652671755726157e-01
1.706978647073464250e+00,2.734904497843497762e-01,2.732257081937252696e-01
1.706673565761158695e+00,2.572135201978567043e-01,2.666666666666666075e-01
1.706368595597250737e+00,2.622266973532796364e-01,2.589056711313766357e-01
1.706063736521031604e+00,2.730072083420811424e-01,2.869286510590858263e-01
1.705758988471838267e+00,2.861639432092151214e-01,2.995182012847965591e-01
1.705454351389050771e+00,2.798934234468417603e-01,2.798236514522820517e-01
1.705149825212093573e+00,2.919325289026468706e-01,2.885510394042816174e-01
1.704845409880435980e+00,3.115405785578864162e-01,3.166979589364666836e-01
1.704541105333589712e+00,3.152219493200743017e-01,2.994433917574610415e-01
1.704236911511112229e+00,3.169953596287702347e-01,3.135447675749942764e-01
1.703932828352603401e+00,3.188875618495137232e-01,3.370837595181270796e-01
1.703628855797708397e+00,3.290718910841772260e-01,3.376075401391855912e-01
1.703324993786115904e+00,3.514329636543318536e-01,3.530759162303664933e-01
1.703021242257557688e+00,3.677346643052648023e-01,3.639265762170789120e-01
1.702717601151809701e+00,3.773781600208496734e-01,3.641338336460286929e-01
1.702414070408692526e+00,3.745235397136086331e-01,3.593301925440393063e-01
1.702110649968068712e+00,3.658305961978698395e-01,3.537485753926961074e-01
1.701807339769846550e+00,3.644968690840251213e-01,4.093405258298101757e-01
1.701504139753976297e+00,3.872969260645098277e-01,3.929357755188083168e-01
1.701201049860452397e+00,3.977988900385664994e-01,3.919914724011679397e-01
1.700898070029313480e+00,4.005277284927892811e-01,3.977502812148481226e-01
1.700595200200640811e+00,4.044743526895138164e-01,4.025005483658696814e-01
1.700292440314559395e+00,4.043893959148197048e-01,3.877884946606957595e-01
1.699989790311237980e+00,4.309076042518398264e-01,4.413954477770687390e-01
1.699687250130887950e+00,4.047740617819761688e-01,4.027423602692195015e-01
1.699384819713765538e+00,4.169058068872384393e-01,4.363704040696472219e-01
1.699082499000168944e+00,4.224408624659827804e-01,4.312451153798693149e-01
1.698780287930439448e+00,4.571440476686527976e-01,4.301755818701511469e-01
1.698478186444963178e+00,4.556034833563928910e-01,4.472892170632849496e-01
1.698176194484168011e+00,4.684559931576588454e-01,4.494787489975942130e-01
1.697874311988525564e+00,4.498887299316483013e-01,4.619421536518959481e-01
1.697572538898550976e+00,4.556432329029174166e-01,4.739690314425659690e-01
1.697270875154801129e+00,4.878960068498481295e-01,4.730051455341373057e-01
1.696969320697877537e+00,4.748793750478670361e-01,4.793347728908590177e-01
1.696667875468423459e+00,4.904934359438659630e-01,4.821861592986382838e-01
1.696366539407126783e+00,4.862422543523163831e-01,4.747419880499728073e-01
1.696065312454716034e+00,4.923540573724747293e-01,4.923806421254570687e-01
1.695764194551964366e+00,5.024469820554648969e-01,5.020297699594047369e-01
1.695463185639688009e+00,5.048843374369031967e-01,4.928909952606634892e-01
1.695162285658744050e+00,5.208947709127527137e-01,5.253164556962024445e-01
1.694861494550034209e+00,5.343667949501851311e-01,5.320769284761703855e-01
1.694560812254502613e+00,5.473021582733812451e-01,5.182967869921002446e-01
1.694260238713134914e+00,5.509935189801298261e-01,5.387810196241302751e-01
1.693959773866961616e+00,5.701411080392086994e-01,5.417058803025549540e-01
1.693659417657053634e+00,5.535033406793299360e-01,5.391618000687048440e-01
1.693359170024525850e+00,5.652572880638102593e-01,5.787631680257585565e-01
1.693059030910534890e+00,5.911480235492010404e-01,5.541311033553335541e-01
1.692759000256280677e+00,5.905779504613890563e-01,5.428035470668486351e-01
1.692459078003005102e+00,5.963710232750309981e-01,5.759019741320625663e-01
1.692159264091992243e+00,5.827706159197871827e-01,5.566320415501397889e-01
1.691859558464569258e+00,6.120330533360651692e-01,5.786037167252637836e-01
1.691559961062105488e+00,6.110473748144149564e-01,5.716690319812534060e-01
1.691260471826012024e+00,6.147203669972340911e-01,5.949891497336752266e-01
1.690961090697742808e+00,6.564808596373405969e-01,5.864329018515483938e-01
1.690661817618793750e+00,6.382562996900686958e-01,6.209484482024054675e-01
1.690362652530703613e+00,6.597868380984603931e-01,6.079506058705055338e-01
1.690063595375051575e+00,6.740936808952624482e-01,6.271537550966723717e-01
1.689764646093461664e+00,6.934244235695985470e-01,6.407693322776459866e-01
1.689465804627597878e+00,6.861413043478261642e-01,6.300579961335912582e-01
1.689167070919166624e+00,7.244145558817505215e-01,6.477916194790487303e-01
1.688868444909916500e+00,7.080660102240368126e-01,6.441395663956639428e-01
1.688569926541638733e+00,7.099567099567098971e-01,6.556908135435375318e-01
1.688271515756165853e+00,7.186070932556485324e-01,6.737034574468085957e-01
1.687973212495372133e+00,7.081535012880992852e-01,6.587863175400268112e-01
1.687675016701173814e+00,7.248369767206137571e-01,6.686330416543766475e-01
1.687376928315529101e+00,7.084410848086997170e-01,6.854978284296115998e-01
1.687078947280438612e+00,7.301697837909537636e-01,6.764268150640608823e-01
1.686781073537943598e+00,7.530827267590654017e-01,6.877425614489003358e-01
1.686483307030127499e+00,7.386397094906271832e-01,7.018850958604965218e-01
1.686185647699115497e+00,7.507462686567163423e-01,7.070778531691161994e-01
1.685888095487074745e+00,7.519510026671933911e-01,7.052550677298492499e-01
1.685590650336212803e+00,7.666934296801821702e-01,7.291768144179249234e-01
1.685293312188780757e+00,7.520152523664582755e-01,7.127171419206816960e-01
1.684996080987069433e+00,7.628986475204542206e-01,7.321446066425003618e-01
1.684698956673411407e+00,7.546026803844589903e-01,7.286453697293375775e-01
1.684401939190181885e+00,7.541721674960224497e-01,7.379511097879660753e-01
1.684105028479796040e+00,7.830720152039638560e-01,7.269791048711358172e-01
1.683808224484711458e+00,7.559523809523809312e-01,7.355602176620992250e-01
1.683511527147426801e+00,7.630432613972666367e-01,7.579147043432759023e-01
1.683214936410481588e+00,7.451934290760056090e-01,7.293453798232165664e-01
1.682918452216457084e+00,7.587658706664035524e-01,7.343137884528931902e-01
1.682622074507975629e+00,7.317939609236234766e-01,7.520402567659107973e-01
1.682325803227701311e+00,7.329731499672560435e-01,7.435692602652181904e-01
1.682029638318337517e+00,7.216051594410606285e-01,7.365192946588294820e-01
1.681733579722631378e+00,7.214826416079351823e-01,7.396733909702208898e-01
1.681437627383369104e+00,7.466298522007470684e-01,7.548954267034815313e-01
1.681141781243379096e+00,7.444122107206434524e-01,7.529290588386763350e-01
1.680846041245529721e+00,7.418739934926217305e-01,7.362753243433246553e-01
1.680550407332731755e+00,7.480410877724368302e-01,7.520419319570388339e-01
1.680254879447935501e+00,7.406919275123557966e-01,7.467482042321880176e-01
1.679959457534133005e+00,7.287539831148779346e-01,7.360554254739071212e-01
1.679664141534355837e+00,7.378524693613204288e-01,7.418006222452684373e-01
1.679368931391678865e+00,7.121801101392937206e-01,7.260225669957687256e-01
1.679073827049216039e+00,7.006680201715893563e-01,7.079827885171152690e-01
1.678778828450121940e+00,6.941750690385974920e-01,7.184101869070509405e-01
1.678483935537592453e+00,6.930545419932101492e-01,6.932580084430097767e-01
1.678189148254863650e+00,6.895434181679533925e-01,6.847082244618638569e-01
1.677894466545212904e+00,6.645181575224021753e-01,6.970600897964203124e-01
1.677599890351958223e+00,6.534015539132083106e-01,7.098582775268649225e-01
1.677305419618457361e+00,6.598240469208211945e-01,6.898732253062960229e-01
1.677011054288108927e+00,6.468796618597714154e-01,6.652066215563072760e-01
1.676716794304352165e+00,6.583397982932506221e-01,6.773211567732115856e-01
1.676422639610667176e+00,6.513147658316478239e-01,6.828737957901729327e-01
1.676128590150573583e+00,6.593147152930944888e-01,6.606723764820627842e-01
1.675834645867632755e+00,6.315532350157246899e-01,6.793205893827085617e-01
1.675540806705444474e+00,6.330732553099263082e-01,6.578205089320918741e-01
1.675247072607650711e+00,6.317613148534282352e-01,6.511578564500486443e-01
1.674953443517932739e+00,6.014959863780100502e-01,6.366744646391939710e-01
1.674659919380012463e+00,6.017283430188793414e-01,6.413656546261852220e-01
1.674366500137650871e+00,5.952874925903972603e-01,6.073877396201090573e-01
1.674073185734650915e+00,5.732422162655748110e-01,6.100069735006974359e-01
1.673779976114855073e+00,5.637182708134800269e-01,6.130050505050503862e-01
1.673486871222144901e+00,5.677187948350070901e-01,5.875808831876490057e-01
1.673193871000443478e+00,5.628548716784009809e-01,5.792037861915366737e-01
1.672900975393712519e+00,5.594321731369924500e-01,6.016921035169209286e-01
1.672608184345955262e+00,5.450131779719795677e-01,5.790486664833653929e-01
1.672315497801213136e+00,5.541711362323624712e-01,6.007067137809187773e-01
1.672022915703569756e+00,5.604142060592745000e-01,5.897726965593663717e-01
1.671730437997146268e+00,5.285342821951553027e-01,5.775913235849565730e-01
1.671438064626104447e+00,5.298396874579012206e-01,5.768039309939647641e-01
1.671145795534646927e+00,5.309218829721527033e-01,5.720926504768775178e-01
1.670853630667015643e+00,5.359442626411907717e-01,5.353196837199560854e-01
1.670561569967490723e+00,4.892449230286715078e-01,5.511330925838697770e-01
1.670269613380394702e+00,4.921263894606833222e-01,5.286460343186436539e-01
1.669977760850087201e+00,4.643110615431411681e-01,5.301696806756792668e-01
1.669686012320969137e+00,4.647153978364169102e-01,5.263726056284989685e-01
1.669394367737480289e+00,4.598359845865032103e-01,5.129924559932943495e-01
1.669102827044100845e+00,4.461927438754971220e-01,5.007349338559530239e-01
1.668811390185349408e+00,4.591641892055204899e-01,4.817770683692472744e-01
1.668520057105784105e+00,4.410807214314567126e-01,4.954758116227706566e-01
1.668228827750004140e+00,4.504070443595280526e-01,4.795618550642877231e-01
1.667937702062646022e+00,4.294736842105262298e-01,4.827385795652678890e-01
1.667646679988387781e+00,4.210636711102824226e-01,4.590943552277897410e-01
1.667355761471944309e+00,4.373723699607645621e-01,4.487781526397374154e-01
1.667064946458072017e+00,4.116658338254666205e-01,4.341935629792141871e-01
1.666774234891565509e+00,4.070584513884183409e-01,4.374509143947042933e-01
1.666483626717259137e+00,3.912985748428785548e-01,4.425213295414147652e-01
1.666193121880026107e+00,3.925262439754397814e-01,4.133339173857812909e-01
1.665902720324778929e+00,3.910176633697952653e-01,4.059618597183953792e-01
1.665612421996469417e+00,3.532066154402841995e-01,4.001675689610724174e-01
1.665322226840087794e+00,3.415862358371799523e-01,3.942307692307691624e-01
1.665032134800664476e+00,3.429209486983311184e-01,3.813197295840073942e-01
1.664742145823268293e+00,3.417108314011263470e-01,3.604419752062688609e-01
1.664452259853007154e+00,3.217905405405405705e-01,3.566857050269374163e-01
1.664162476835027826e+00,3.371464059620161713e-01,3.649479991182893457e-01
1.663872796714516378e+00,3.061244879608353564e-01,3.543047687919329558e-01
1.663583219436697069e+00,3.158788847806535127e-01,3.413406358858708245e-01
1.663293744946833908e+00,3.212530120481926765e-01,3.353989305225766326e-01
1.663004373190229535e+00,3.130240145680791564e-01,3.407911802853436090e-01
1.662715104112224340e+00,3.138191805560781589e-01,3.383705155260778863e-01
1.662425937658198905e+00,3.069620846856648821e-01,3.267041737537614843e-01
1.662136873773572221e+00,3.122504921169306780e-01,3.208172280508005958e-01
1.661847912403801919e+00,2.941090563902226673e-01,3.219998172013527338e-01
1.661559053494383154e+00,2.796101406820730162e-01,3.168403092895779594e-01
1.661270296990851048e+00,2.580141156187705231e-01,3.085905675749072152e-01
1.660981642838779582e+00,2.470648925572789256e-01,2.869232139675752524e-01
1.660693090983779818e+00,2.430391201447863470e-01,2.858672188975270867e-01
1.660404641371502343e+00,2.582300793198195610e-01,2.758273431260200859e-01
1.660116293947637045e+00,2.394411679725343411e-01,2.641292602185210114e-01
1.659828048657909783e+00,2.276856936537525744e-01,2.568199532346062686e-01
1.659539905448087493e+00,2.179946359259692379e-01,2.588978377836446132e-01
1.659251864263973753e+00,2.056790001806505508e-01,2.612986151422174164e-01
1.658963925051411437e+00,2.044629545601865939e-01,2.420392540109128632e-01
1.658676087756281614e+00,1.890566400615445453e-01,2.394322939398347838e-01
1.658388352324502657e+00,1.809845252499522328e-01,2.371606307566185290e-01
1.658100718702033349e+00,1.765452267284175480e-01,2.306082344106978876e-01
1.657813186834868002e+00,1.784140969162995027e-01,2.011666403909821987e-01
1.657525756669041117e+00,1.715258898159432999e-01,1.967618689715646685e-01
1.657238428150624721e+00,1.515137522894829392e-01,2.037195815860446402e-01
1.656951201225728365e+00,1.487607113240578816e-01,2.074205492132057405e-01
1.656664075840501127e+00,1.437332368984116648e-01,1.933403467044778612e-01
1.656377051941128720e+00,1.397473070624821734e-01,1.860739575137686508e-01
1.656090129473835271e+00,1.260301537277879191e-01,1.705798514740080041e-01
1.655803308384883099e+00,1.108034452103705547e-01,1.686357639455076107e-01
1.655516588620573604e+00,1.188867438867438064e-01,1.613253826043532513e-01
1.655229970127243044e+00,1.064578694059334918e-01,1.514458232576996188e-01
1.654943452851268759e+00,1.023024074494662816e-01,1.504297582430218494e-01
1.654657036739063836e+00,9.718644739449167069e-02,1.629663408099866206e-01
1.654370721737080885e+00,1.006360264564443163e-01,1.357146936211524046e-01
1.654084507791808267e+00,9.048252678759016732e-02,1.393261277003507992e-01
1.653798394849774311e+00,8.888210140500918399e-02,1.386481068413474294e-01
1.653512382857543095e+00,8.147510482908004725e-02,1.453407608009318341e-01
1.653226471761717553e+00,7.963869544232227149e-02,1.396358543417366427e-01
1.652940661508938369e+00,7.445434147004825753e-02,1.264347300785324535e-01
1.652654952045883530e+00,6.547432419537324577e-02,1.208488356070001046e-01
1.652369343319267658e+00,6.531056443053118166e-02,1.176222367418056081e-01
1.652083835275844459e+00,5.266670225828851137e-02,1.013790029579006990e-01
1.651798427862404273e+00,5.288238798067368407e-02,9.865017782088592035e-02
1.651513121025775188e+00,5.587090177365849897e-02,9.842598127116963802e-02
1.651227914712823042e+00,4.371591828215093400e-02,8.220341231724481723e-02
1.650942808870450751e+00,3.216495917624406786e-02,9.519919898819573234e-02
1.650657803445597871e+00,2.591000360397477387e-02,7.969960287815047728e-02
1.650372898385242593e+00,1.771898536034588467e-02,7.994572874810845775e-02
1.650088093636400188e+00,2.823966794835897076e-02,7.808888080829068379e-02
1.649803389146122790e+00,2.196728384877988383e-02,6.942961180663687060e-02
1.649518784861499832e+00,1.774095929792696147e-02,6.420782552918535835e-02
1.649234280729658275e+00,1.076066323901003763e-02,6.202863840195682599e-02
1.648949876697761940e+00,1.755172156247652993e-03,5.921569621536670880e-02
1.648665572713011951e+00,1.727126408319912265e-02,5.300473077260914323e-02
1.648381368722646512e+00,-4.698144233028500594e-04,5.499622451547958590e-02
1.648097264673941131e+00,4.829063533140498521e-04,5.395036116873708210e-02
1.647813260514207956e+00,7.356998344676402013e-04,4.850709255034213463e-02
1.647529356190796879e+00,3.783763990772293084e-04,4.627779088099104321e-02
1.647245551651093765e+00,1.458080194410626973e-03,4.010582795539385792e-02
1.646961846842522670e+00,-4.554052263171071147e-03,4.991574104825513558e-02
1.646678241712543400e+00,-9.206249090291551695e-03,3.064239008170477341e-02
1.646394736208653287e+00,8.092471585763316710e-04,2.366653156970377481e-02
1.646111330278386520e+00,-2.893296196696204525e-03,3.563076923076913261e-02
1.645828023869313927e+00,6.733601875789085867e-03,3.524770484348693778e-02
1.645544816929043419e+00,9.461077844311382989e-03,2.765835657479698284e-02
1.645261709405219097e+00,1.781231036493235997e-02,4.101654989861214240e-02
1.644978701245523034e+00,2.327825496479674072e-02,4.552689452389357960e-02
1.644695792397672163e+00,5.143757761008682650e-02,4.835869472814935399e-02
1.644412982809421386e+00,5.797015280337713961e-02,5.373355343011132490e-02
1.644130272428562245e+00,6.834146922252659628e-02,4.920677275373575021e-02
1.643847661202922472e+00,1.049885375871619786e-01,6.148139138895647449e-02
1.643565149080366883e+00,1.253189343143654710e-01,6.696723775172830351e-02
1.643282736008795819e+00,1.571954764230321100e-01,7.699933116759027918e-02
1.643000421936147148e+00,1.883909547856998934e-01,9.092214021698818982e-02
1.642718206810394488e+00,2.329022921432239990e-01,1.029192287027640429e-01
1.642436090579548535e+00,2.864364040161013758e-01,1.171788007297023260e-01
1.642154073191656183e+00,3.498072286349924731e-01,1.298226323086486556e-01
1.641872154594800737e+00,4.166009920726903015e-01,1.519683542800123188e-01
1.641590334737101253e+00,5.047531396351268018e-01,1.676664524268609568e-01
1.641308613566713870e+00,5.821516288984660559e-01,1.984479850931091249e-01
1.641026991031831361e+00,6.865630205441421996e-01,2.272936782763879116e-01
1.640745467080681586e+00,8.155785973258202759e-01,2.807701825294888209e-01
1.640464041661529038e+00,9.307165498253162639e-01,3.323704212345794939e-01
1.640182714722674850e+00,1.063317513601111042e+00,3.792040591324554732e-01
1.639901486212456350e+00,1.209626604434072217e+00,4.446259509217083128e-01
1.639620356079246166e+00,1.348362136273058898e+00,5.019314197420812196e-01
1.639339324271453791e+00,1.468255813953488254e+00,5.801327502174766781e-01
1.639058390737524462e+00,1.611696352253563447e+00,6.584815658998519616e-01
1.638777555425939614e+00,1.738359201773836293e+00,7.675284554755501532e-01
1.638496818285216428e+00,1.844245474451717826e+00,8.664700236439826231e-01
1.638216179263909167e+00,1.917604656979785105e+00,9.649151284667472073e-01
1.637935638310605624e+00,1.954765346658623226e+00,1.083270223351081807e+00
1.637655195373931782e+00,2.013651414300082543e+00,1.190554405283795969e+00
1.637374850402548931e+00,2.053108368248216298e+00,1.302417062161315364e+00
1.637094603345153443e+00,2.059224638172006738e+00,1.406503124276787808e+00
1.636814454150478548e+00,2.025987936185805083e+00,1.503892329515967408e+00
1.636534402767292562e+00,1.988726068414844672e+00,1.581122656295350204e+00
1.636254449144399326e+00,1.915561991756711713e+00,1.644083489552375266e+00
1.635974593230639318e+00,1.860341496644219994e+00,1.691233915441176627e+00
1.635694834974888323e+00,1.795515353700448902e+00,1.722842500228790819e+00
1.635415174326057430e+00,1.698316498316498446e+00,1.726488054136168682e+00
1.635135611233093478e+00,1.617126831066963089e+00,1.678451504217272294e+00
1.634856145644979275e+00,1.514011872782144330e+00,1.661520998864926213e+00
1.634576777510732937e+00,1.425411067892503603e+00,1.615449059765196260e+00
1.634297506779408327e+00,1.349520675030924100e+00,1.531169123438730573e+00
1.634018333400093947e+00,1.281261204489401173e+00,1.492556476695407586e+00
1.633739257321915384e+00,1.194745144970897233e+00,1.405177503258218330e+00
1.633460278494031970e+00,1.123226144517757152e+00,1.348649181620982240e+00
1.633181396865639678e+00,1.085030631555313096e+00,1.273887434554973996e+00
1.632902612385968899e+00,1.020421845734718502e+00,1.206511770100886949e+00
1.632623925004286658e+00,9.763225928494860817e-01,1.151589900469645489e+00
1.632345334669893733e+00,9.199198243772073180e-01,1.102985058313021405e+00
1.632066841332127094e+00,8.812330009066184910e-01,1.019304271056513223e+00
1.631788444940359684e+00,8.380072099262241281e-01,1.004391943056186509e+00
1.631510145443997750e+00,8.150276196411032625e-01,9.416702772963605472e-01
1.631231942792484180e+00,7.970278286110934474e-01,9.064294719148338064e-01
1.630953836935297385e+00,7.664415102690282922e-01,8.752982517027461107e-01
1.630675827821949087e+00,7.314283311255493913e-01,8.391952744511519402e-01
1.630397915401987863e+00,7.209693952262410388e-01,8.187075631332063619e-01
1.630120099624996710e+00,6.929769912251988462e-01,7.860488655819610759e-01
1.629842380440593486e+00,6.704581881352951189e-01,7.414522029752554921e-01
1.629564757798431573e+00,6.461887214309374183e-01,7.279041408196809115e-01
1.629287231648199219e+00,6.312013245845340403e-01,6.948347991194852025e-01
1.629009801939618640e+00,6.057303746315969573e-01,6.848930913336739312e-01
1.628732468622448248e+00,5.934865822372441535e-01,6.459361597779471609e-01
1.628455231646480650e+00,5.638006242996638218e-01,6.259765625000000000e-01
1.628178090961544422e+00,5.453595506746911070e-01,5.992660360779449302e-01
1.627901046517500783e+00,5.430750822614418549e-01,5.865749379703488753e-01
1.627624098264248031e+00,5.180778891987580792e-01,5.793863083917294432e-01
1.627347246151717552e+00,5.141684521833598254e-01,5.677673426047153971e-01
1.627070490129877145e+00,5.188168033805617974e-01,5.462091356461722391e-01
1.626793830148727471e+00,5.004387101920355629e-01,5.329817460804151530e-01
1.626517266158305164e+00,4.890467140142042979e-01,5.273229108735506543e-01
1.626240798108681052e+00,4.888626039937578049e-01,5.130975902878209816e-01
1.625964425949960823e+00,4.829871584065528189e-01,4.942814520139235945e-01
1.625688149632284141e+00,4.640723365010626100e-01,4.903249813941950030e-01
1.625411969105825749e+00,4.677611134980665941e-01,4.895174334090861556e-01
1.625135884320795476e+00,4.543901156677181419e-01,4.622275953997332376e-01
1.624859895227436457e+00,4.502446495345691080e-01,4.614114817909475974e-01
1.624584001776026687e+00,4.413472591065836781e-01,4.528303808815588027e-01
1.624308203916879023e+00,4.283450843698011212e-01,4.415203487187844278e-01
1.624032501600340961e+00,4.246117014491901376e-01,4.307039043037106385e-01
1.623756894776793303e+00,4.214654018735732866e-01,4.219017429436606736e-01
1.623481383396651934e+00,4.129595417534188684e-01,4.317884789383734656e-01
1.623205967410366712e+00,4.073219777620062931e-01,4.176134637584301146e-01
1.622930646768422802e+00,4.138602005687770369e-01,4.124507647449997538e-01
1.622655421421337785e+00,4.003138013380964644e-01,4.109853266412855088e-01
1.622380291319665213e+00,3.945489420247647594e-01,4.062193396469990780e-01
1.622105256413992391e+00,3.904004464908610306e-01,3.991473624736761039e-01
1.621830316654939708e+00,3.988056536395554463e-01,3.995104593043585783e-01
1.621555471993163078e+00,3.966661929222585758e-01,3.987952310358506836e-01
1.621280722379352612e+00,3.902120389910561649e-01,3.934307774887484399e-01
1.621006067764230396e+00,3.935789269646299271e-01,3.890053453516402193e-01
1.620731508098555373e+00,3.902275361434759393e-01,3.792797957162958866e-01
1.620457043333118907e+00,3.947325835423576290e-01,3.917386749100113530e-01
1.620182673418746111e+00,3.922793218681228655e-01,3.827402340271739423e-01
1.619908398306297403e+00,3.781228631737507673e-01,3.830321542419614644e-01
1.619634217946665844e+00,3.824245055377748503e-01,3.813689316363335635e-01
1.619360132290779797e+00,3.814978062637741640e-01,3.760411588370138336e-01
1.619086141289599379e+00,3.697874899759423517e-01,3.770691686127012332e-01
1.618812244894120678e+00,3.745424969499797641e-01,3.667979552501468010e-01
1.618538443055372422e+00,3.893099684695608964e-01,3.787634548385419020e-01
1.618264735724417314e+00,3.751448376801576057e-01,3.671239490726649901e-01
1.617991122852352248e+00,3.677747085053331144e-01,3.653004970147188946e-01
1.617717604390307651e+00,3.744024783045769578e-01,3.779598213814434615e-01
1.617444180289447475e+00,3.652739243861029550e-01,3.646943786070337978e-01
1.617170850500969204e+00,3.604028372314247441e-01,3.728759045832217289e-01
1.616897614976104292e+00,3.642088094721955827e-01,3.790592845594611404e-01
1.616624473666118167e+00,3.684803824355213919e-01,3.716243796592690884e-01
1.616351426522308676e+00,3.565388805312030840e-01,3.622153464021500291e-01
1.616078473496008305e+00,3.603244791503328326e-01,3.733875641218260544e-01
1.615805614538583068e+00,3.529350159710948898e-01,3.611743039757340235e-01
1.615532849601432064e+00,3.529375329059432076e-01,3.620612445088924325e-01
1.615260178635987476e+00,3.583989665374840428e-01,3.474038102353380619e-01
1.614987601593715016e+00,3.365261031886896959e-01,3.503572708302593597e-01
1.614715118426115703e+00,3.490021627494592771e-01,3.533822658431338137e-01
1.614442729084721195e+00,3.486876178243665247e-01,3.481019464458543489e-01
1.614170433521098236e+00,3.450110276098676820e-01,3.369358182411312796e-01
1.613898231686846207e+00,3.502116270384663110e-01,3.463144147808774331e-01
1.613626123533598022e+00,3.478834330342306380e-01,3.421930116115752263e-01
1.613354109013020121e+00,3.433060407002688219e-01,3.522573206793848666e-01
1.613082188076811363e+00,3.440933776786088139e-01,3.499455337690631218e-01
1.612810360676704802e+00,3.419813546702461515e-01,3.613789231616337805e-01
1.612538626764466576e+00,3.496313665842787355e-01,3.498293144310842262e-01
1.612266986291894799e+00,3.492648236537783113e-01,3.547036259521010315e-01
1.611995439210821779e+00,3.537477051076609591e-01,3.470888371737299583e-01
1.611723985473113352e+00,3.452536674486232915e-01,3.625925265317042623e-01
1.611452625030667329e+00,3.362919132149901902e-01,3.456363997265168297e-01
1.611181357835414829e+00,3.517264113825115945e-01,3.358323952743684782e-01
1.610910183839320498e+00,3.373235278329487219e-01,3.477407113229196156e-01
1.610639102994381844e+00,3.244841177834454360e-01,3.354899846420285048e-01
1.610368115252629018e+00,3.379621337435336770e-01,3.385366487329095619e-01
1.610097220566125031e+00,3.189501544820896317e-01,3.325664565933228456e-01
1.609826418886965982e+00,3.220862738547627391e-01,3.297436560808917339e-01
1.609555710167281051e+00,3.257262729642107502e-01,3.328557052852643139e-01
1.609285094359231838e+00,3.333087545953463682e-01,3.161142931387304067e-01
1.609014571415013473e+00,3.198478706064280530e-01,3.352995729629468791e-01
1.608744141286852836e+00,3.104229607250754697e-01,3.203410876564509735e-01
1.608473803927010337e+00,3.107513377167523405e-01,3.258350004348959938e-01
1.608203559287779028e+00,3.209399645903749931e-01,3.199854747127954813e-01
1.607933407321484598e+00,3.132703058559433984e-01,3.138584535898807371e-01
1.607663347980485824e+00,3.132086045609348002e-01,3.153052288523572333e-01
1.607393381217172346e+00,3.056686774537773488e-01,3.173504973143901342e-01
1.607123506983969552e+00,3.115431005443936030e-01,3.072603958194350948e-01
1.606853725233331920e+00,3.067541807469025272e-01,3.145563365424119961e-01
1.606584035917749231e+00,3.035617624769946232e-01,3.008260975772245605e-01
1.606314438989742577e+00,2.973058973271107686e-01,2.940811865899675137e-01
1.606044934401866131e+00,2.868119167879463749e-01,2.947863970063755445e-01
1.605775522106705600e+00,2.837236881114735265e-01,2.867967253091794344e-01
1.605506202056879550e+00,2.897723135810943429e-01,2.956885456885456342e-01
1.605236974205039857e+00,2.776943892435839167e-01,2.859564694301650611e-01
1.604967838503869926e+00,2.766068665579390906e-01,2.874956777316737266e-01
1.604698794906085801e+00,2.884684342635366328e-01,2.880756891958022869e-01
1.604429843364435282e+00,2.767357683448503636e-01,2.701239492805243003e-01
1.604160983831699250e+00,2.760509956801180387e-01,2.727686456380638003e-01
1.603892216260690784e+00,2.823152719981025793e-01,2.786727125577890263e-01
1.603623540604254938e+00,2.831858407079645978e-01,2.783677100127870396e-01
1.603354956815269183e+00,2.878477242808124004e-01,2.755716669798078389e-01
1.603086464846642745e+00,2.783340095844895057e-01,2.702036959969404961e-01
1.602818064651318153e+00,2.861908084067323887e-01,2.787115783834461791e-01
1.602549756182268581e+00,2.823176361957524527e-01,2.715653153153152477e-01
1.602281539392500287e+00,2.703583061889249795e-01,2.704079903284484221e-01
1.602013414235051503e+00,2.672743310790943738e-01,2.468399740486364458e-01
1.601745380662992657e+00,2.750570359049329117e-01,2.580765618458127353e-01
1.601477438629425931e+00,2.630493760173628903e-01,2.415430399357996194e-01
1.601209588087485702e+00,2.654320987654319453e-01,2.555078180799277288e-01
1.600941828990337656e+00,2.536615835271818220e-01,2.658234900824605340e-01
1.600674161291180786e+00,2.657870335830836428e-01,2.475151834645756832e-01
1.600406584943244725e+00,2.631720285729630682e-01,2.556157505285412412e-01
1.600139099899791750e+00,2.658227848101264446e-01,2.438660123746534403e-01
1.599871706114115888e+00,2.563145654172751531e-01,2.530371783919320716e-01
1.599604403539542696e+00,2.568293948190416565e-01,2.529984159312061998e-01
1.599337192129429930e+00,2.415775415764422895e-01,2.523712698647100350e-01
1.599070071837167095e+00,2.722591600233756903e-01,2.472856819724045252e-01
1.598803042616175230e+00,2.576580026127301970e-01,2.428406466512702533e-01
1.598536104419907344e+00,2.494837074826135037e-01,2.474346186037446049e-01
1.598269257201847759e+00,2.623645253599511395e-01,2.506935774726037902e-01
1.598002500915513435e+00,2.584125323996180335e-01,2.392114268362472984e-01
1.597735835514452196e+00,2.429400867522140128e-01,2.391253914859066132e-01
1.597469260952243397e+00,2.547343608755852085e-01,2.400135686797439938e-01
1.597202777182497924e+00,2.397679992764110146e-01,2.306754874651810727e-01
1.596936384158859523e+00,2.409332278838549612e-01,2.338790975770848046e-01
1.596670081835002142e+00,2.513200776716670859e-01,2.234215791187827982e-01
1.596403870164631256e+00,2.304512957998212652e-01,2.285588283081494421e-01
1.596137749101485426e+00,2.385621653374301321e-01,2.299022333426004039e-01
1.595871718599332079e+00,2.349895776690229532e-01,2.236504458479313673e-01
1.595605778611972392e+00,2.284846250935450573e-01,2.250382698571642415e-01
1.595339929093238185e+00,2.353482349734223877e-01,2.277119992512166569e-01
1.595074169996991698e+00,2.246300453566685285e-01,2.124106700629733169e-01
1.594808501277128698e+00,2.268664956694770307e-01,2.263591979902357387e-01
1.594542922887574044e+00,2.432707611646851564e-01,2.318061578228991504e-01
1.594277434782285452e+00,2.308402801323496956e-01,2.122069231139569467e-01
1.594012036915251063e+00,2.347199848384347032e-01,2.065314715775716792e-01
1.593746729240490101e+00,2.205564883665147580e-01,2.144526445264451908e-01
1.593481511712054877e+00,2.072392447046706998e-01,2.155002464268112039e-01
1.593216384284026121e+00,2.288844187004677178e-01,2.033197604193905939e-01
1.592951346910518318e+00,2.269223766462340475e-01,2.044743118354368505e-01
1.592686399545674591e+00,2.226106947005437320e-01,2.030960897989391167e-01
1.592421542143672264e+00,2.191100804406116431e-01,1.912006629806919378e-01
1.592156774658716190e+00,2.083467746753167038e-01,1.936354228267296307e-01
1.591892097045045418e+00,2.088904302901291032e-01,1.919915467692194788e-01
1.591627509256928530e+00,2.161360610095630630e-01,2.002153518651450526e-01
1.591363011248664749e+00,2.008444555766271122e-01,1.912555529576804858e-01
1.591098602974586163e+00,2.089174902321306870e-01,1.909191720059142394e-01
1.590834284389053277e+00,1.938015190237933894e-01,1.937168240141551312e-01
1.590570055446459685e+00,2.150429868624419427e-01,1.891985674098124459e-01
1.590305916101228734e+00,2.035012285012285371e-01,1.956713780918728496e-01
1.590041866307814633e+00,2.156508392335494406e-01,1.869279068008171674e-01
1.589777906020703568e+00,2.128746636243008528e-01,1.843138745312657978e-01
1.589514035194411479e+00,2.130590677486319251e-01,1.922268230073655992e-01
1.589250253783485611e+00,2.042164883574575374e-01,1.950409163186948014e-01
1.588986561742503634e+00,2.111971975043469563e-01,1.917790286686738011e-01
1.588722959026073855e+00,2.118753433934297270e-01,1.955920688837982091e-01
1.588459445588836338e+00,2.068132091792602711e-01,1.888716874601585882e-01
1.588196021385460455e+00,2.026255853827059195e-01,1.838827262476070423e-01
1.587932686370647328e+00,2.043730817035740444e-01,1.847670016969065188e-01
1.587669440499128282e+00,2.091330411566167946e-01,1.763374964445478810e-01
1.587406283725665723e+00,2.124335744926051373e-01,1.863885581188415852e-01
1.587143216005051594e+00,2.158476844603809397e-01,1.997694867843406996e-01
1.586880237292109808e+00,2.095844403228230846e-01,2.006102606537030209e-01
1.586617347541693590e+00,1.965629167400548827e-01,2.083056348492551280e-01
1.586354546708687918e+00,2.079551018870766654e-01,1.990073605639643972e-01
1.586091834748006857e+00,2.295259858804303832e-01,2.176043604727340153e-01
1.585829211614596224e+00,2.288205715740563306e-01,2.106914128872043879e-01
1.585566677263431146e+00,2.416875405292000512e-01,2.403095708104008299e-01
1.585304231649518503e+00,2.395023328149299413e-01,2.356000000000000316e-01
1.585041874727894484e+00,2.486705232301744672e-01,2.622326087822495211e-01
1.584779606453626144e+00,2.569197827449343219e-01,2.571237458193980085e-01
1.584517426781810068e+00,2.493715767470165989e-01,2.739598258941846609e-01
1.584255335667574816e+00,2.596162697421195986e-01,2.807547676604889020e-01
1.583993333066078035e+00,2.619882267345723381e-01,2.931998544847007615e-01
1.583731418932507795e+00,2.658034122062229443e-01,3.043241402791965200e-01
1.583469593222082139e+00,2.675151721697184293e-01,3.063481173574398309e-01
1.583207855890049975e+00,2.786917609897341386e-01,3.297786067634416174e-01
1.582946206891690188e+00,2.784235119551212723e-01,3.624659702012955620e-01
1.582684646182311639e+00,3.081947588934863536e-01,3.706403888265770163e-01
1.582423173717253828e+00,3.161914460285131234e-01,3.938845302755984434e-01
1.582161789451885570e+00,3.211347665671486773e-01,4.175750235499933183e-01
1.581900493341606317e+00,3.598150211145365596e-01,4.464337971214982215e-01
1.581639285341845502e+00,3.568374688383988413e-01,4.697492768884208303e-01
1.581378165408062531e+00,3.834360594602992389e-01,5.223446933852244900e-01
1.581117133495747007e+00,3.900325732899023734e-01,5.500380746262674148e-01
1.580856189560417846e+00,4.155928004848867818e-01,5.728159273866766377e-01
1.580595333557625271e+00,4.254208239779990741e-01,6.313103823649475199e-01
1.580334565442948147e+00,4.479911723257730127e-01,6.780108632026029536e-01
1.580073885171995984e+00,4.547683778453008863e-01,7.166525412144244545e-01
1.579813292700407601e+00,4.609086638480639486e-01,7.387457822401448659e-01
1.579552787983852236e+00,4.467080210449829725e-01,7.589120131877189479e-01
1.579292370978028881e+00,4.301283603778154330e-01,7.576940047432574321e-01
1.579032041638665840e+00,4.144289656100679231e-01,7.361910241657076970e-01
1.578771799921522501e+00,3.914831288549660560e-01,7.082254777771657128e-01
1.578511645782386008e+00,3.659032875837855414e-01,6.700758195603557787e-01
1.578251579177074593e+00,3.451914420378117132e-01,6.305512238117838564e-01
1.577991600061436017e+00,3.276721044260118010e-01,5.832441294833401457e-01
1.577731708391348020e+00,3.190151565292209668e-01,5.328422511858004196e-01
1.577471904122717872e+00,2.759649768615903831e-01,4.967165640168045293e-01
1.577212187211480821e+00,2.861202908129543143e-01,4.606504772523318803e-01
1.576952557613604755e+00,2.679371899949603009e-01,4.325623433712666444e-01
1.576693015285084654e+00,2.584139881308000763e-01,3.955057098471015387e-01
1.576433560181946136e+00,2.440882294495594351e-01,3.598397392367240766e-01
1.576174192260244133e+00,2.366099978682583149e-01,3.394583476174151127e-01
1.575914911476063773e+00,2.256397106456489166e-01,3.220495950017967512e-01
1.575655717785518384e+00,2.080913143320275438e-01,3.036669530751960888e-01
1.575396611144751713e+00,2.128658951667801169e-01,2.941918317003202610e-01
1.575137591509936152e+00,2.117238348941310466e-01,2.731655658668450393e-01
1.574878658837274736e+00,1.993615826175112460e-01,2.577098980405321260e-01
1.574619813082998920e+00,1.916516127252920754e-01,2.663838543281562554e-01
1.574361054203369914e+00,1.996416511611880384e-01,2.625659050966608898e-01
1.574102382154677793e+00,1.913397228159690044e-01,2.514230298941686481e-01
1.573843796893242386e+00,1.904924527013183155e-01,2.381812833550447372e-01
1.573585298375412833e+00,1.865751251401843724e-01,2.276491228070174344e-01
1.573326886557567361e+00,1.746480031806527666e-01,2.309219418788015510e-01
1.573068561396113285e+00,1.860743318561213222e-01,2.119621511155902471e-01
1.572810322847488118e+00,1.734087462600926166e-01,2.212516972522011738e-01
1.572552170868157129e+00,1.734686897155599539e-01,2.105633307546241895e-01
1.572294105414615784e+00,1.681337427499147719e-01,2.034085507367948686e-01
1.572036126443388193e+00,1.814566620340429814e-01,2.009077370399261486e-01
1.571778233911027778e+00,1.788782849626375793e-01,2.037328375286040494e-01
1.571520427774117046e+00,1.587661474297070718e-01,2.017274967054374368e-01
1.571262707989267371e+00,1.716756450240997101e-01,1.995915174691464955e-01
1.571005074513119881e+00,1.575621918739729121e-01,1.994395888382356485e-01
1.570747527302343682e+00,1.631195543493786371e-01,1.941071741287725416e-01
1.570490066313637634e+00,1.559291191889433659e-01,1.961690689981097080e-01
1.570232691503729239e+00,1.394319119072768842e-01,1.749501513920685980e-01
1.569975402829375533e+00,1.482686532006360913e-01,1.850205711883239346e-01
1.569718200247361306e+00,1.551764914562763220e-01,1.881666088373286083e-01
1.569461083714501326e+00,1.393306432470922118e-01,1.874581022609542735e-01
1.569204053187639003e+00,1.494988905600809215e-01,1.815372376231565443e-01
1.568947108623646391e+00,1.479537983654513056e-01,1.905387647831799924e-01
1.568690249979424189e+00,1.524340494968723370e-01,1.724335365664944053e-01
1.568433477211902627e+00,1.385056686245049740e-01,1.785680625805032840e-01
1.568176790278039689e+00,1.444969615124915840e-01,1.745263623999746549e-01
1.567920189134822895e+00,1.374385535069084785e-01,1.671878989022210771e-01
1.567663673739268848e+00,1.443361849204733982e-01,1.598464034960878077e-01
1.567407244048421244e+00,1.496542925991841688e-01,1.627510789499302390e-01
1.567150900019354420e+00,1.330718407896218647e-01,1.615501670581229732e-01
1.566894641609170247e+00,1.256023804133379329e-01,1.734795945585489996e-01
1.566638468774999460e+00,1.395848838170843376e-01,1.680226929152581761e-01
1.566382381474001217e+00,1.307210616525531499e-01,1.507564716496634372e-01
1.566126379663363544e+00,1.264957851906536312e-01,1.564505578048478451e-01
1.565870463300303106e+00,1.324984674665032891e-01,1.634269258459324359e-01
1.565614632342064994e+00,1.314602906569422025e-01,1.530945815146922406e-01
1.565358886745922495e+00,1.209118298304838746e-01,1.509696576041570371e-01
1.565103226469177988e+00,1.104293337795874130e-01,1.356767783612256029e-01
1.564847651469161827e+00,1.185040185209584873e-01,1.379376868910966447e-01
1.564592161703233009e+00,1.237004235656526951e-01,1.515641323845380306e-01
1.564336757128779398e+00,1.167840375586854940e-01,1.463198582702529560e-01
1.564081437703216393e+00,1.299571437194422252e-01,1.511216056670603436e-01
1.563826203383987812e+00,1.179229756418695985e-01,1.430595799581226846e-01
1.563571054128567006e+00,1.203380565950467052e-01,1.539707915658485859e-01
1.563315989894454194e+00,1.103414467794876508e-01,1.412563966825479689e-01
1.563061010639179571e+00,1.223530954306066842e-01,1.566970823476399044e-01
1.562806116320299088e+00,1.276330690826728009e-01,1.491336778357144066e-01
1.562551306895399561e+00,1.046322538679551606e-01,1.392571674723590558e-01
1.562296582322095340e+00,1.054381382094513597e-01,1.302387914230018762e-01
1.562041942558026975e+00,1.085326232992158690e-01,1.301412991461601276e-01
1.561787387560866103e+00,1.061173849192282859e-01,1.325298068412557040e-01
1.561532917288311451e+00,9.503646200893900442e-02,1.351773125975355150e-01
1.561278531698089056e+00,1.055050862209649942e-01,1.262369318499467763e-01
1.561024230747953601e+00,8.914620535714279370e-02,1.185752672803157548e-01
1.560770014395688632e+00,1.090009208103130955e-01,1.261287588766475398e-01
1.560515882599104343e+00,1.060024402583101821e-01,1.047943331407896750e-01
1.560261835316040457e+00,9.920841101500643688e-02,1.220633620961137922e-01
1.560007872504363791e+00,1.086463885608504043e-01,9.665909828089525035e-02
1.559753994121968912e+00,8.219088440270905238e-02,1.265214175240401140e-01
1.559500200126779257e+00,9.201230436399265855e-02,1.201028063350930708e-01
1.559246490476745794e+00,7.971905179982430312e-02,1.120103593395922470e-01
1.558992865129847472e+00,8.683068017366135649e-02,1.246612466124661367e-01
1.558739324044090990e+00,1.010911545239792098e-01,1.108537009150931674e-01
1.558485867177511475e+00,9.791827293754828965e-02,1.200527177602939144e-01
1.558232494488170472e+00,8.838363621807698856e-02,1.213349323849304273e-01
1.557979205934159062e+00,8.445017897277962149e-02,1.062080247976580072e-01
1.557726001473596078e+00,7.859313938341294659e-02,1.179498657117279414e-01
1.557472881064626336e+00,9.430645088581335322e-02,1.179647130021881374e-01
1.557219844665423958e+00,9.501601658187297517e-02,1.161687085371168049e-01
1.556966892234190825e+00,7.869077367827914671e-02,8.528486543166713396e-02
1.556714023729156127e+00,8.879919273461145401e-02,9.053177691309977071e-02
1.556461239108576811e+00,8.867334499390477909e-02,9.206791280595583160e-02
1.556208538330737357e+00,8.182511993022245633e-02,8.283762943379602284e-02
1.555955921353950222e+00,8.078974242596159705e-02,8.717086184897349099e-02
1.555703388136554510e+00,7.823858896436663990e-02,9.677222527304896182e-02
1.555450938636919300e+00,7.422960538504286276e-02,6.186084446954009941e-02
1.555198572813438318e+00,6.336000000000008292e-02,1.119510912437549077e-01
1.554946290624535044e+00,7.345575959933214882e-02,9.713342957310788783e-02
1.554694092028659602e+00,8.929680491339464510e-02,9.181580250406740085e-02
1.554441976984289431e+00,7.307249712313002021e-02,1.005014009733078417e-01
1.554189945449929944e+00,6.752028586317271319e-02,8.685679333282347869e-02
1.553937997384113867e+00,7.761926675870545189e-02,8.437056877264836885e-02
1.553686132745401238e+00,5.219056739286576097e-02,7.828594973217972708e-02
1.553434351492379850e+00,6.003133503751945099e-02,6.858594411515661626e-02
1.553182653583664363e+00,5.731990704879930121e-02,7.114797031863817622e-02
1.552931038977897638e+00,5.042765502494650498e-02,6.791248860528709130e-02
1.552679507633749179e+00,7.206198077102587973e-02,8.270321361058607934e-02
1.552428059509915581e+00,5.821623171780898609e-02,8.885864281547739552e-02
1.552176694565121862e+00,4.425042166881643091e-02,4.431657581263870327e-02
1.551925412758119682e+00,5.596784168212742827e-02,7.464405360133996581e-02
1.551674214047687572e+00,5.738405642231247938e-02,5.796164619694033071e-02
1.551423098392632483e+00,3.964806771355378068e-02,7.379163395760901523e-02
1.551172065751786455e+00,5.317206754906433908e-02,6.880466472303203851e-02
1.550921116084011508e+00,5.637947269303200670e-02,9.133405249910109269e-02
1.550670249348194751e+00,7.147220525351261067e-02,4.320987654320984639e-02
1.550419465503251271e+00,2.494984954864598592e-02,5.640107430617735673e-02
1.550168764508123020e+00,5.365223012281838955e-02,6.897008207572152827e-02
1.549918146321779489e+00,4.248145650708035070e-02,7.455540355677148234e-02
1.549667610903216808e+00,2.415393013100453068e-02,4.204245872068823608e-02
1.549417158211458201e+00,6.435643564356441360e-02,5.411255411255422310e-02
1.549166788205554646e+00,3.278925321392467396e-02,3.765259596999559477e-02
1.548916500844582655e+00,2.713464090842054866e-02,7.072987208427394812e-02
1.548666296087647165e+00,2.680599727396648646e-02,3.016241299303934476e-02
1.548416173893879533e+00,4.050711193568345969e-02,4.228894827857243577e-02
1.548166134222438206e+00,3.461903256402143469e-02,6.329727111254657146e-02
1.547916177032508500e+00,5.387755102040814315e-02,4.005274435470562722e-02
1.547666302283302375e+00,2.440644197243901914e-02,4.208584842387663727e-02
1.547416509934058659e+00,1.687763713080170369e-02,4.557179707652614375e-02
1.547166799944044158e+00,2.958989444540582880e-02,6.289529163738571960e-02
1.546917172272550989e+00,1.537645811240739846e-02,4.786661885980647568e-02
1.546667626878899027e+00,3.313145707160680686e-02,4.610898487333692231e-02
1.546418163722434791e+00,2.615328732292043767e-02,4.398663697104687742e-02
1.546168782762531224e+00,3.553581343697964634e-02,4.524033930254467428e-02
1.545919483958588136e+00,3.833865814696491015e-02,3.877589811822845789e-02
1.545670267270033094e+00,2.960840496657124454e-02,2.445599845946477835e-02
1.545421132656318530e+00,3.768115942028993359e-02,4.448363707622959851e-02
1.545172080076924859e+00,3.740502630040931642e-02,3.100928303377448181e-02
1.544923109491358915e+00,2.755905511811018727e-02,2.985074626865680258e-02
1.544674220859154401e+00,3.654883163571009952e-02,4.057327412192179850e-02
1.544425414139870556e+00,1.023274478330660209e-02,3.584447144592939338e-02
1.544176689293095261e+00,3.710462287104632217e-02,4.367438999384876119e-02
1.543928046278440158e+00,4.068697607851157194e-02,4.149463253509511063e-02
1.543679485055546419e+00,3.501544799176103950e-02,3.301495016611299960e-02
1.543431005584079641e+00,2.709971038477454464e-02,2.956594673935830642e-02
1.543182607823732733e+00,1.608187134502925275e-02,3.662386865922950818e-02
1.542934291734225249e+00,3.256302521008413997e-02,4.453870625662781357e-02
1.542686057275302502e+00,2.731092436974780213e-02,3.661132396764577024e-02
1.542437904406737559e+00,3.484912877178070190e-02,4.991394148020655841e-02
1.542189833088327910e+00,2.828583581454702234e-02,3.960396039603963914e-02
1.541941843279899915e+00,3.016688061617456285e-02,3.556712209932766378e-02
1.541693934941304578e+00,3.321829163071599034e-02,3.894691035683206515e-02
1.541446108032419327e+00,2.686308492201039400e-02,2.966841186736490776e-02
1.541198362513148457e+00,3.332611988747014031e-02,3.037587412587416935e-02
1.540950698343422909e+00,3.523270987385807018e-02,3.425559947299072761e-02
1.540703115483198937e+00,2.966841186736490776e-02,3.615520282186945877e-02
1.540455613892460107e+00,2.441150828247606874e-02,3.509159126020744424e-02
1.540208193531215297e+00,3.165938864628814464e-02,3.638368246968015640e-02
1.539960854359500253e+00,2.921792618629170946e-02,3.888888888888897277e-02
1.539713596337377144e+00,3.171107685531815434e-02,3.303037020616272912e-02
1.539466419424933008e+00,2.662852112676050709e-02,4.046242774566466416e-02
1.539219323582282861e+00,3.353187734392237829e-02,3.563474387527842957e-02
1.538972308769566144e+00,3.064373897707217687e-02,3.490440195642507959e-02
1.538725374946950497e+00,2.782071097372496027e-02,3.156958648288132885e-02
1.538478522074627097e+00,2.518780380026508503e-02,3.440571939231440446e-02
1.538231750112815099e+00,2.921646746347938972e-02,4.259589652096340551e-02
1.537985059021759193e+00,3.322259136212624142e-02,4.017857142857139685e-02
1.537738448761730270e+00,2.498894294559939055e-02,4.273886775565016727e-02
1.537491919293024534e+00,2.706299911268850167e-02,3.803131991051444949e-02
1.537245470575965278e+00,3.329633740288562294e-02,3.425117528542642731e-02
1.536999102570900444e+00,3.153453253386628852e-02,3.691275167785224021e-02
1.536752815238205949e+00,3.398489560195461223e-02,3.139013452914807267e-02
1.536506608538280805e+00,2.646797153024915694e-02,3.699551569506720483e-02
1.536260482431552665e+00,3.026257231864715180e-02,3.644901610017892146e-02
1.536014436878473166e+00,2.823477100933735606e-02,3.951504265828464924e-02
1.535768471839521254e+00,3.271756064989972401e-02,3.475336322869959638e-02
1.535522587275200523e+00,3.141011361104917299e-02,3.637996856052105876e-02
1.535276783146041213e+00,2.941176470588224845e-02,3.637996856052105876e-02
1.535031059412598653e+00,2.313167259786474972e-02,3.699551569506720483e-02
1.534785416035454819e+00,2.356079128695265368e-02,3.270609318996431369e-02
1.534539852975216556e+00,3.209986625055716303e-02,3.073126962763561565e-02
1.534294370192517798e+00,3.813559322033910348e-02,3.277952402334993742e-02
1.534048967648016681e+00,2.515583259127329718e-02,3.169251517194870971e-02
1.533803645302397101e+00,2.780867630700778470e-02,3.301145295306540106e-02
1.533558403116370261e+00,2.803738317757020759e-02,3.839245621912890094e-02
1.533313241050671349e+00,3.344481605351168341e-02,3.552957049696425784e-02
1.533068159066061753e+00,3.176366059529089902e-02,3.367003367003373882e-02
1.532823157123329061e+00,2.892102335928803392e-02,3.363228699551568113e-02
1.532578235183285509e+00,3.340757238307356936e-02,3.552957049696425784e-02
1.532333393206769312e+00,3.059401518535054265e-02,3.703703703703697947e-02
1.532088631154644887e+00,2.829768270944743591e-02,3.328086350348558042e-02
1.531843948987800408e+00,2.538410153640602296e-02,3.258426966292127247e-02
1.531599346667152028e+00,2.761077710977510868e-02,3.646185010128299986e-02
1.531354824153639438e+00,3.506029477445293807e-02,3.510351035103509432e-02
1.531110381408228305e+00,2.492766525706646696e-02,3.833145434047358080e-02
1.530866018391910055e+00,3.101986163802727958e-02,3.533648435741620908e-02
1.530621735065701428e+00,2.869217081850528039e-02,3.521758636159710854e-02
1.530377531390644252e+00,2.738201246660731947e-02,3.076577588142814790e-02
1.530133407327806561e+00,2.918244597905994553e-02,3.355100202657057551e-02
1.529889362838281031e+00,2.829768270944743591e-02,3.801169590643271867e-02
1.529645397883185653e+00,2.872411489645942950e-02,3.622862286228634154e-02
1.529401512423663956e+00,2.561247216035633656e-02,3.129925692411617000e-02
1.529157706420884999e+00,3.121516164994431186e-02,4.044943820224711217e-02
1.528913979836042936e+00,2.629819478493433671e-02,3.301145295306540106e-02
1.528670332630356787e+00,3.225806451612900361e-02,3.622862286228634154e-02
1.528426764765071999e+00,2.427076374972170214e-02,3.142536475869817103e-02
1.528183276201457330e+00,2.941176470588224845e-02,3.529676258992808791e-02
1.527939866900808630e+00,2.675585284280934673e-02,2.990780301326734225e-02
1.527696536824446172e+00,3.206412825651305809e-02,3.281636322769165837e-02
1.527453285933714877e+00,2.586975914362188433e-02,4.227569147740051214e-02
1.527210114189986090e+00,2.767239455478676113e-02,2.960969044414540896e-02
1.526967021554654469e+00,2.695477834707071807e-02,3.642086330935256910e-02
1.526724007989141985e+00,2.964118564742590500e-02,3.487064116985383322e-02
1.526481073454893478e+00,2.947744528807505482e-02,3.782080144079236206e-02
1.526238217913380213e+00,2.672605790645876667e-02,3.777827749044293526e-02
1.525995441326098323e+00,3.059401518535054265e-02,3.739580986708723742e-02
1.525752743654568810e+00,2.609859469105502150e-02,3.669518235029278763e-02
1.525510124860337768e+00,2.744310575635888760e-02,3.782080144079236206e-02
1.525267584904975493e+00,2.718360071301240133e-02,3.642086330935256910e-02
1.525025123750078926e+00,2.341137123745817838e-02,3.824521934758151609e-02
1.524782741357268101e+00,2.744310575635888760e-02,3.790613718411561806e-02
1.524540437688189476e+00,3.317746604319737891e-02,3.146067415730335881e-02
1.524298212704512823e+00,3.413654618473893620e-02,3.483146067415732183e-02
1.524056066367934559e+00,2.698483496877801535e-02,3.801169590643271867e-02
1.523813998640175305e+00,3.486812695574426080e-02,2.967625899280568191e-02
1.523572009482979217e+00,3.006681514476605699e-02,4.054054054054057055e-02
1.523330098858117321e+00,2.859057404511955447e-02,2.918069584736260325e-02
1.523088266727384177e+00,2.313167259786474972e-02,3.533648435741620908e-02
1.522846513052599660e+00,2.489995553579360532e-02,3.665392399370359655e-02
1.522604837795607846e+00,2.606951871657758879e-02,3.421111861354941830e-02
1.522363240918278127e+00,3.298417650991747330e-02,3.820224719101128485e-02
1.522121722382504094e+00,2.898550724637671827e-02,3.712035995500562180e-02
1.521880282150204655e+00,2.941176470588224845e-02,3.367003367003373882e-02
1.521638920183323140e+00,2.584094453107610434e-02,3.603603603603611205e-02
1.521397636443827084e+00,3.383040284887606219e-02,3.572230959334965483e-02
1.521156430893709333e+00,2.741252507243152614e-02,3.169251517194870971e-02
1.520915303494986937e+00,3.072128227960813085e-02,3.301145295306540106e-02
1.520674254209701370e+00,2.629819478493433671e-02,3.820224719101128485e-02
1.520433282999919644e+00,2.852685535992871557e-02,3.556956325979299116e-02
1.520192389827732082e+00,2.987070887204623659e-02,3.964856949763473359e-02
1.519951574655254323e+00,3.055989292884220276e-02,3.506405933917733364e-02
1.519710837444626428e+00,2.538410153640602296e-02,3.397839783978406913e-02
1.519470178158012219e+00,3.256021409455844839e-02,3.669518235029278763e-02
1.519229596757601941e+00,2.829768270944743591e-02,3.394021128343460703e-02
1.518989093205608043e+00,2.744310575635888760e-02,4.026090868196119388e-02
1.518748667464268065e+00,2.832924380994872315e-02,3.099730458221028329e-02
1.518508319495844860e+00,3.052584670231728303e-02,3.413429148888380560e-02
1.518268049262625263e+00,2.898550724637671827e-02,3.498542274052485190e-02
1.518027856726919644e+00,2.606951871657758879e-02,3.487064116985383322e-02
1.517787741851063466e+00,2.672605790645876667e-02,3.673653369393736767e-02
1.517547704597417502e+00,3.121516164994431186e-02,3.777827749044293526e-02
1.517307744928364510e+00,2.901785714285720630e-02,3.750280709633946330e-02
1.517067862806313228e+00,2.928028609745192412e-02,4.119765871229175147e-02
1.516828058193696815e+00,3.232998885172788661e-02,3.926878808395395382e-02
1.516588331052971528e+00,2.561247216035633656e-02,3.805449223147938653e-02
1.516348681346618710e+00,2.626892252894030833e-02,3.988283010365023529e-02
1.516109109037143687e+00,2.767239455478676113e-02,4.007203962179195500e-02
1.515869614087075989e+00,2.675585284280934673e-02,3.576248313090402142e-02
1.515630196458970458e+00,3.010033444816051507e-02,3.146067415730335881e-02
1.515390856115403029e+00,2.675585284280934673e-02,3.367003367003373882e-02
1.515151593018977172e+00,3.275401069518713015e-02,3.580274712902498102e-02
1.514912407132318561e+00,2.738201246660731947e-02,3.129925692411617000e-02
1.514673298418077518e+00,2.632753235162876848e-02,3.490990990990994192e-02
1.514434266838928345e+00,3.459821428571419055e-02,3.688708951866837005e-02
1.514195312357570211e+00,2.604050745604280515e-02,3.351327035537554622e-02
1.513956434936724937e+00,3.125000000000000000e-02,3.483146067415732183e-02
1.513717634539138768e+00,2.646797153024915694e-02,3.370786516853940817e-02
1.513478911127582816e+00,2.987070887204623659e-02,3.580274712902498102e-02
1.513240264664851287e+00,3.078982597054880088e-02,3.576248313090402142e-02
1.513001695113763034e+00,2.921498661909005534e-02,4.138551506972554250e-02
1.512763202437160004e+00,3.375055878408583787e-02,3.894642053129215853e-02
1.512524786597909010e+00,2.895322939866362688e-02,4.166666666666674068e-02
1.512286447558900182e+00,2.787068004459314352e-02,3.669518235029278763e-02
1.512048185283047630e+00,3.144513826940231738e-02,3.820224719101128485e-02
1.511809999733289445e+00,2.401601067378256182e-02,3.552957049696425784e-02
1.511571890872587476e+00,2.721391925050187233e-02,3.595505617977523549e-02
1.511333858663927332e+00,2.790178571428580945e-02,3.595505617977523549e-02
1.511095903070319046e+00,3.259656173252967193e-02,3.231597845601430485e-02
1.510858024054795967e+00,2.809991079393414637e-02,3.506405933917733364e-02
1.510620221580414757e+00,3.390586660718275525e-02,3.712035995500562180e-02
1.510382495610256504e+00,2.578350744609925194e-02,3.436657681940702425e-02
1.510144846107425831e+00,2.790178571428580945e-02,3.502469690166143401e-02
1.509907273035050901e+00,2.704514975413507827e-02,3.669518235029278763e-02
1.509669776356284521e+00,3.348214285714279370e-02,3.801169590643271867e-02
1.509432356034301481e+00,3.105451295799821487e-02,3.324348607367477726e-02
1.509195012032301664e+00,2.472711071508126857e-02,3.712035995500562180e-02
1.508957744313508487e+00,3.033006244424618636e-02,3.456014362657078287e-02
1.508720552841167573e+00,2.432492747154646473e-02,3.918036478270647827e-02
1.508483437578550523e+00,2.855867916108878468e-02,3.618790739492028230e-02
1.508246398488950257e+00,3.055989292884220276e-02,3.347562345540322504e-02
1.508009435535684339e+00,3.013392857142860315e-02,3.937007874015741038e-02
1.507772548682093872e+00,3.194103194103203869e-02,3.328086350348558042e-02
1.507535737891543715e+00,2.655657219370666233e-02,3.328086350348558042e-02
1.507299003127421599e+00,2.427076374972170214e-02,3.235228038643001014e-02
1.507062344353138794e+00,3.033006244424618636e-02,3.673653369393736767e-02
1.506825761532130770e+00,3.298417650991747330e-02,3.576248313090402142e-02
1.506589254627855423e+00,3.036392051797287550e-02,3.735373537353736673e-02
1.506352823603795521e+00,2.787068004459314352e-02,3.871258158901635937e-02
1.506116468423455590e+00,3.432902362906808946e-02,3.483146067415732183e-02
1.505880189050364359e+00,2.875613018279077338e-02,3.762956286615581902e-02
1.505643985448074540e+00,2.609859469105502150e-02,3.421111861354941830e-02
1.505407857580161268e+00,2.452619843924197518e-02,3.285328532853282191e-02
1.505171805410222996e+00,3.125000000000000000e-02,3.833145434047358080e-02
1.504935828901882378e+00,2.315742596303715928e-02,3.599550056242972751e-02
1.504699928018784494e+00,2.875613018279077338e-02,3.235228038643001014e-02
1.504464102724598185e+00,2.721391925050187233e-02,4.026090868196119388e-02
1.504228352983014938e+00,2.859057404511955447e-02,3.646185010128299986e-02
1.503992678757751111e+00,2.855867916108878468e-02,3.626943005181360036e-02
1.503757080012544156e+00,2.652697280427984694e-02,3.552957049696425784e-02
1.503521556711156171e+00,3.275401069518713015e-02,3.188861441724677448e-02
1.503286108817371902e+00,2.836087539079934494e-02,3.169251517194870971e-02
1.503050736295000078e+00,2.584094453107610434e-02,3.707865168539314915e-02
1.502815439107870521e+00,2.695477834707071807e-02,3.754496402877705030e-02
1.502580217219838588e+00,3.163992869875209557e-02,3.390211046250568572e-02
1.502345070594781395e+00,3.252394742704400876e-02,3.355100202657057551e-02
1.502109999196599599e+00,2.875613018279077338e-02,3.716216216216206014e-02
1.501875002989216945e+00,2.672605790645876667e-02,3.390211046250568572e-02
1.501640081936580051e+00,2.404274265360650809e-02,4.241877256317683198e-02
1.501405236002658850e+00,2.695477834707071807e-02,3.308575286968262752e-02
1.501170465151445699e+00,2.498327013160817067e-02,3.716216216216206014e-02
1.500935769346956494e+00,2.967425256581890380e-02,3.650292924740861089e-02
1.500701148553230446e+00,3.371288233980807014e-02,3.909233880026952157e-02
1.500466602734328969e+00,3.006681514476605699e-02,3.053435114503821879e-02
1.500232131854336792e+00,2.715334965501892128e-02,3.529676258992808791e-02
1.499997735877361515e+00,3.298417650991747330e-02,3.552957049696425784e-02
1.499763414767534053e+00,2.967425256581890380e-02,3.960396039603963914e-02
1.499529168489007303e+00,2.518386449743714728e-02,3.510351035103509432e-02
1.499294997005958141e+00,2.990403927694695874e-02,3.514305023653974125e-02
1.499060900282585207e+00,3.075551593492309443e-02,3.983794733288315015e-02
1.498826878283111341e+00,2.698483496877801535e-02,3.033707865168544515e-02
1.498592930971780701e+00,3.213568399910737838e-02,3.285328532853282191e-02
1.498359058312861203e+00,3.078982597054880088e-02,3.347562345540322504e-02
1.498125260270643855e+00,2.718360071301240133e-02,3.665392399370359655e-02
1.497891536809440760e+00,3.232998885172788661e-02,4.260595130748412451e-02
1.497657887893589335e+00,2.721391925050187233e-02,3.548966756513927123e-02
1.497424313487446978e+00,3.305785123966953343e-02,3.637996856052105876e-02
1.497190813555395961e+00,3.052584670231728303e-02,3.328086350348558042e-02
1.496957388061840311e+00,2.472711071508126857e-02,3.618790739492028230e-02
1.496724036971206484e+00,2.629819478493433671e-02,3.378378378378377178e-02
1.496490760247944696e+00,2.901785714285720630e-02,3.394021128343460703e-02
1.496257557856526699e+00,2.813127930341607907e-02,3.665392399370359655e-02
1.496024429761446894e+00,2.918244597905994553e-02,3.037120359955003401e-02
1.495791375927222999e+00,2.809991079393414637e-02,3.106708689779380528e-02
1.495558396318395156e+00,2.512786301979108572e-02,3.731175545066323096e-02
1.495325490899525933e+00,2.741252507243152614e-02,3.866906474820130946e-02
1.495092659635200105e+00,2.606951871657758879e-02,3.983794733288315015e-02
1.494859902490025094e+00,2.767239455478676113e-02,3.281636322769165837e-02
1.494627219428631859e+00,2.993744414655941100e-02,3.235228038643001014e-02
1.494394610415672675e+00,3.105451295799821487e-02,2.878344951652800354e-02
1.494162075415822466e+00,2.498327013160817067e-02,2.835283528352849913e-02
1.493929614393779026e+00,2.626892252894030833e-02,3.782080144079236206e-02
1.493697227314262355e+00,2.924759991069447729e-02,3.552957049696425784e-02
1.493464914142014877e+00,3.029627979505455926e-02,4.119765871229175147e-02
1.493232674841801666e+00,2.761077710977510868e-02,3.913630229419706730e-02
1.493000509378409779e+00,2.849510240427433061e-02,3.712035995500562180e-02
1.492768417716649587e+00,3.279054204773590442e-02,3.444394416929319469e-02
1.492536399821352333e+00,3.075551593492309443e-02,3.370786516853940817e-02
1.492304455657372353e+00,3.279054204773590442e-02,3.688708951866837005e-02
1.492072585189586853e+00,2.695477834707071807e-02,3.556956325979299116e-02
1.491840788382894578e+00,2.701495869613768086e-02,3.529676258992808791e-02
1.491609065202216922e+00,3.259656173252967193e-02,3.506405933917733364e-02
1.491377415612497037e+00,2.878821691586685994e-02,3.185284881112604438e-02
1.491145839578701615e+00,3.275401069518713015e-02,3.805449223147938653e-02
1.490914337065817552e+00,2.921498661909005534e-02,3.773584905660376521e-02
1.490682908038855947e+00,3.016759776536304116e-02,3.397839783978406913e-02
1.490451552462848994e+00,2.921498661909005534e-02,3.576248313090402142e-02
1.490220270302851313e+00,2.960819234194134175e-02,3.281636322769165837e-02
1.489989061523939728e+00,3.259656173252967193e-02,3.533648435741620908e-02
1.489757926091213047e+00,2.652697280427984694e-02,3.479236812570141169e-02
1.489526863969793169e+00,2.809991079393414637e-02,3.487064116985383322e-02
1.489295875124821977e+00,2.721391925050187233e-02,3.007181328545782684e-02
1.489064959521465559e+00,2.852685535992871557e-02,3.417266187050360671e-02
1.488834117124911316e+00,3.190539937527892000e-02,3.502469690166143401e-02
1.488603347900368412e+00,2.967425256581890380e-02,3.828828828828823028e-02
1.488372651813068215e+00,3.144513826940231738e-02,3.289029060599246712e-02
1.488142028828264518e+00,2.584094453107610434e-02,4.190132912818200772e-02
1.487911478911232432e+00,2.806861216306533180e-02,3.866906474820130946e-02
1.487681002027270161e+00,2.678571428571419055e-02,3.622862286228634154e-02
1.487450598141696334e+00,2.882037533512060712e-02,3.452166064981954108e-02
1.487220267219853120e+00,2.715334965501892128e-02,3.856562922868755905e-02
1.486990009227103116e+00,2.764155149353531016e-02,3.099730458221028329e-02
1.486759824128832230e+00,2.993744414655941100e-02,3.347562345540322504e-02
1.486529711890447247e+00,3.206412825651305809e-02,3.847884788478861395e-02
1.486299672477377154e+00,2.495543672014255421e-02,3.560964615731343486e-02
1.486069705855073586e+00,2.787068004459314352e-02,3.490990990990994192e-02
1.485839811989008385e+00,2.564102564102554993e-02,3.510351035103509432e-02
1.485609990844676709e+00,2.589863808885928265e-02,4.147880973850304187e-02
1.485380242387594807e+00,2.767239455478676113e-02,3.351327035537554622e-02
1.485150566583301357e+00,2.701495869613768086e-02,3.937007874015741038e-02
1.484920963397355465e+00,2.806861216306533180e-02,3.731175545066323096e-02
1.484691432795339772e+00,2.944456836939557398e-02,3.436657681940702425e-02
1.484461974742857349e+00,2.832924380994872315e-02,3.669518235029278763e-02
1.484232589205533470e+00,2.832924380994872315e-02,3.697024346257893335e-02
1.484003276149015171e+00,3.213568399910737838e-02,3.258426966292127247e-02
1.483774035538971026e+00,2.718360071301240133e-02,3.828828828828823028e-02
1.483544867341091145e+00,2.855867916108878468e-02,3.467687457779766724e-02
1.483315771521088511e+00,3.463687150837979623e-02,3.238866396761119759e-02
1.483086748044695868e+00,2.386794557216154189e-02,3.885893980233601219e-02
1.482857796877668388e+00,3.098528756130169981e-02,3.320619250617018459e-02
1.482628917985783445e+00,3.490713806220635540e-02,4.237097137705658767e-02
1.482400111334839288e+00,2.744310575635888760e-02,3.716216216216206014e-02
1.482171376890656367e+00,3.302097278000903913e-02,4.100946372239744342e-02
1.481942714619075341e+00,2.381482305809035083e-02,4.011719630380894408e-02
1.481714124485960626e+00,2.629819478493433671e-02,3.899030876718501126e-02
1.481485606457195736e+00,2.951039570757885144e-02,3.351327035537554622e-02
1.481257160498687497e+00,3.059401518535054265e-02,3.599550056242972751e-02
1.481028786576363165e+00,2.852685535992871557e-02,3.033707865168544515e-02
1.480800484656172644e+00,3.043186395166719294e-02,3.622862286228634154e-02
1.480572254704086044e+00,3.043186395166719294e-02,3.622862286228634154e-02
1.480344096686095456e+00,3.259656173252967193e-02,3.712035995500562180e-02
1.480116010568213625e+00,2.809991079393414637e-02,3.642086330935256910e-02
1.479887996316476606e+00,2.515583259127329718e-02,3.580274712902498102e-02
1.479660053896940664e+00,3.529148983694430086e-02,3.688708951866837005e-02
1.479432183275682489e+00,2.767239455478676113e-02,4.232327780279154794e-02
1.479204384418801643e+00,3.432902362906808946e-02,3.786342123056130049e-02
1.478976657292418562e+00,2.855867916108878468e-02,3.397839783978406913e-02
1.478749001862674772e+00,2.813127930341607907e-02,3.510351035103509432e-02
1.478521418095732898e+00,2.698483496877801535e-02,3.533648435741620908e-02
1.478293905957777765e+00,2.724430549352385711e-02,3.631032927379340691e-02
1.478066465415014408e+00,2.924759991069447729e-02,3.599550056242972751e-02
1.477839096433670063e+00,3.128491620111728544e-02,3.215651000674624171e-02
1.477611798979992841e+00,2.741252507243152614e-02,3.126405757984707101e-02
1.477384573020251057e+00,3.401969561324968971e-02,3.490990990990994192e-02
1.477157418520736565e+00,3.167521748828905359e-02,3.242512947534326173e-02
1.476930335447759868e+00,2.974060822898039191e-02,3.622862286228634154e-02
1.476703323767653897e+00,2.967425256581890380e-02,3.735373537353736673e-02
1.476476383446773122e+00,2.829768270944743591e-02,3.743797925124048298e-02
1.476249514451492661e+00,2.993744414655941100e-02,3.421111861354941830e-02
1.476022716748208508e+00,2.882037533512060712e-02,3.650292924740861089e-02
1.475795990303337302e+00,2.813127930341607907e-02,3.514305023653974125e-02
1.475569335083318778e+00,2.947744528807505482e-02,3.215651000674624171e-02
1.475342751054611767e+00,2.384135472370774167e-02,3.510351035103509432e-02
1.475116238183696638e+00,2.472711071508126857e-02,3.576248313090402142e-02
1.474889796437075740e+00,3.085867620751336915e-02,3.378378378378377178e-02
1.474663425781270965e+00,2.750447227191421540e-02,3.483146067415732183e-02
1.474437126182825963e+00,3.348214285714279370e-02,3.153153153153143151e-02
1.474210897608305482e+00,2.836087539079934494e-02,3.196038712581583674e-02
1.473984740024295581e+00,2.770330652368180324e-02,3.837471783295720584e-02
1.473758653397402085e+00,2.747375474648205973e-02,3.490990990990994192e-02
1.473532637694253022e+00,3.375055878408583787e-02,3.865280289330930152e-02
1.473306692881496627e+00,3.125000000000000000e-02,4.067796610169494009e-02
1.473080818925802005e+00,3.270609318996431369e-02,3.599550056242972751e-02
1.472855015793859801e+00,2.921498661909005534e-02,3.626943005181360036e-02
1.472629283452380644e+00,3.155068247930192804e-02,3.086976115367279228e-02
1.472403621868096923e+00,3.020134228187920655e-02,3.316038799909759582e-02
1.472178031007760568e+00,2.346368715083801959e-02,3.292737934145240075e-02
1.471952510838146821e+00,2.882037533512060712e-02,2.974312753492558414e-02
1.471727061326048469e+00,3.144513826940231738e-02,3.292737934145240075e-02
1.471501682438281389e+00,3.069684069011868743e-02,3.922452660054087659e-02
1.471276374141681886e+00,3.178155774395707844e-02,3.931314957071840865e-02
1.471051136403106252e+00,2.417730020147756953e-02,3.219270598829360175e-02
1.470825969189432092e+00,2.549765153209571089e-02,3.397839783978406913e-02
1.470600872467558107e+00,2.392130561144645284e-02,3.498871331828445896e-02
1.470375846204402315e+00,3.085867620751336915e-02,3.631032927379340691e-02
1.470150890366905161e+00,3.293748599596679760e-02,3.432700993676607304e-02
1.469926004922026630e+00,3.266950100693666315e-02,3.907838265190877181e-02
1.469701189836747801e+00,3.316898251904976114e-02,3.133453561767352014e-02
1.469476445078070181e+00,3.158602150537648257e-02,3.183562881011514634e-02
1.469251770613016372e+00,2.707540836876254353e-02,3.339350180505418209e-02
1.469027166408628737e+00,3.413429148888380560e-02,3.183562881011514634e-02
1.468802632431971400e+00,2.796420581655478799e-02,3.549626950033912820e-02
1.468578168650127802e+00,2.532496638278791679e-02,3.522239783246794431e-02
1.468353775030202701e+00,2.845619538427057726e-02,3.912256897331523042e-02
1.468129451539322172e+00,3.023516237402024132e-02,3.639240506329111113e-02
1.467905198144630274e+00,2.885260568105563195e-02,3.498871331828445896e-02
1.467681014813294826e+00,2.954341987466424513e-02,3.436581505765312627e-02
1.467456901512501632e+00,2.578475336322871847e-02,4.025327905924913630e-02
1.467232858209458257e+00,2.825745682888536336e-02,3.705377315860824972e-02
1.467008884871392471e+00,3.026905829596415742e-02,3.233830845771157314e-02
1.466784981465552251e+00,2.328705776981632170e-02,3.276836158192097948e-02
1.466561147959206446e+00,3.149606299212592830e-02,3.713768115942017722e-02
1.466337384319643444e+00,2.835283528352849913e-02,3.487318840579711754e-02
1.466113690514173173e+00,2.918069584736260325e-02,4.152484683458146364e-02
1.465890066510125544e+00,3.351327035537554622e-02,3.600543478260864738e-02
1.465666512274850897e+00,3.146067415730335881e-02,3.722197004085336935e-02
1.465443027775719331e+00,3.331832507879339822e-02,3.958143767060962048e-02
1.465219612980121822e+00,2.769022962629441587e-02,3.664087391898052104e-02
1.464996267855469325e+00,2.367531003382183918e-02,3.181818181818174551e-02
1.464772992369194338e+00,3.097445172959534254e-02,3.377453217708814570e-02
1.464549786488747785e+00,2.345173041894366150e-02,3.262118079485398781e-02
