# Supplementary material for: Kinetic magnetism in triangular moiré materials
Source: Nature. 2023 Nov 15;623(7987):509–13. doi: 10.1038/s41586-023-06633-0 (PMC10651480; doi:10.1038/s41586-023-06633-0)
Supplement: Supplementary file 2 — Source Data Fig. 2 [file 41586_2023_6633_MOESM2_ESM.xlsx]

## Sheet: Fig_2a
# Magnetic field (T), DOP @ nu=1, DOP @ nu=1.3
-2.999999999999999889e-01,-9.670371762340818078e-01,-9.445797332559827675e-01
-2.000000000000000111e-01,-9.228227963703283798e-01,-9.455054462540805060e-01
-1.000000000000000056e-01,-7.477228800447908164e-01,-8.864513862517656717e-01
-8.999999999999999667e-02,-6.704669451463142194e-01,-8.360087290920182879e-01
-8.000000000000000167e-02,-6.446941059805257890e-01,-8.134726719781337767e-01
-7.000000000000000666e-02,-5.823750031134602434e-01,-7.958356999979059321e-01
-5.999999999999999778e-02,-5.255162015362139227e-01,-7.634715575792337949e-01
-5.000000000000000278e-02,-4.424066890961361742e-01,-6.602324546263080851e-01
-4.000000000000000083e-02,-3.587721291469609941e-01,-6.219141304159957473e-01
-2.999999999999999889e-02,-2.913333212632608915e-01,-5.174677977272614804e-01
-2.000000000000000042e-02,-1.839611078736238248e-01,-3.865493701636109614e-01
-1.000000000000000021e-02,-7.813692175620064184e-02,-1.524407311406194565e-01
-0.000000000000000000e+00,6.025925461004862094e-02,1.319148253716069252e-01
1.000000000000000021e-02,1.470748742924683772e-01,3.459852668331728220e-01
2.000000000000000042e-02,2.483484093632098988e-01,5.173964356868590020e-01
2.999999999999999889e-02,3.581808275349269710e-01,6.293456596794837488e-01
4.000000000000000083e-02,4.239143747461510681e-01,6.794264693693736756e-01
5.000000000000000278e-02,4.874611594232586276e-01,7.464641437366025256e-01
5.999999999999999778e-02,5.781056728322165883e-01,8.032244769709400156e-01
7.000000000000000666e-02,6.161817345417355263e-01,8.186928593049136449e-01
8.000000000000000167e-02,6.756815274543805927e-01,8.539699670063642944e-01
8.999999999999999667e-02,7.165847890307327495e-01,8.696912143968889009e-01
1.000000000000000056e-01,8.028946599246153948e-01,9.184484786899677067e-01
2.000000000000000111e-01,9.158708412828318046e-01,9.645037688338359283e-01
2.999999999999999889e-01,9.223409015177399528e-01,9.461129602463984600e-01

## Sheet: Fig_2a_inset
# Magnetic field (T), DOP @ nu=1, DOP @ nu=1.3
-2.000000000000000042e-02,-2.105008241183064788e-01,-4.472543999354641753e-01
-1.799999999999999864e-02,-1.894181466441631767e-01,-3.895627888359819990e-01
-1.600000000000000033e-02,-1.773165911205610845e-01,-4.000242222817041449e-01
-1.400000000000000029e-02,-1.619867050359714566e-01,-3.241117813815909132e-01
-1.200000000000000025e-02,-1.260374768676008062e-01,-2.998716643633442258e-01
-1.000000000000000021e-02,-1.088891007372937425e-01,-2.624949663814412082e-01
-8.000000000000000167e-03,-7.127586395678575659e-02,-2.061165248123578431e-01
-6.000000000000000125e-03,-6.144354089388235490e-02,-1.621794926215775201e-01
-4.000000000000000083e-03,-4.824918680628431655e-02,-9.847835483901684617e-02
-2.000000000000000042e-03,-2.779029805989876450e-02,-6.935543035309447990e-02
-0.000000000000000000e+00,-8.634387472300757843e-03,-1.751042654192360923e-02
2.000000000000000042e-03,1.547957639800681164e-02,3.279608433154395514e-02
4.000000000000000083e-03,4.319699187029913540e-02,8.867406171422129169e-02
6.000000000000000125e-03,6.244831734285746783e-02,1.419800849911773410e-01
8.000000000000000167e-03,7.650962203891317759e-02,1.889396844189261959e-01
1.000000000000000021e-02,9.146105947002472480e-02,2.276923607765248270e-01
1.200000000000000025e-02,1.287257628364928685e-01,2.788805049599655805e-01
1.400000000000000029e-02,1.459390928633489404e-01,3.232007149870182450e-01
1.600000000000000033e-02,1.665216461073146526e-01,3.490031338575339537e-01
1.799999999999999864e-02,2.010748878566821218e-01,4.250277421227448005e-01
2.000000000000000042e-02,2.164287823344914208e-01,4.306984795410437328e-01

## Sheet: Fig_2b
# Filling factor, T*slope @ 0.14 K, errorbar @ 0.14 K, T*slope @ 0.36 K, errorbar @ 0.36 K, T*slope @ 1.21 K, errorbar @ 1.21 K
5.000000000000000000e-01,1.500478390809571128e+00,2.588638543991581692e-02,1.527229707337456110e+00,4.064482285422200275e-02,1.608068203075950331e+00,9.526103582854222873e-02
5.200000000000000178e-01,1.556854271318713678e+00,2.001062154522236999e-02,1.467355781989713392e+00,4.141613212985550962e-02,1.491688505404588971e+00,9.381735807670521510e-02
5.400000000000000355e-01,1.503488213400611118e+00,3.044279704478351778e-02,1.519821730757243916e+00,5.393276867237023486e-02,1.492801774059089537e+00,6.117807588283147302e-02
5.600000000000000533e-01,1.488644339888578694e+00,2.380323506013735241e-02,1.489019987260334021e+00,4.603765298421418767e-02,1.521541316037196667e+00,9.306375933655804122e-02
5.800000000000000711e-01,1.474092519562556713e+00,3.086730259648981511e-02,1.402283329341919238e+00,4.729160305512122853e-02,1.424640127633454378e+00,7.350576180752782518e-02
6.000000000000000888e-01,1.473974783682211687e+00,2.813093298613497314e-02,1.456508753324926575e+00,4.703327849965188712e-02,1.484564830316935202e+00,4.842003397467092851e-02
6.200000000000001066e-01,1.461404564085596380e+00,2.054247623775714432e-02,1.428240568120628273e+00,3.798812167859062783e-02,1.500589236244469049e+00,6.699415813819918630e-02
6.400000000000001243e-01,1.465806498453897877e+00,2.289827385527303319e-02,1.461627024101886496e+00,4.989045362659536714e-02,1.496071405063880366e+00,7.284674375564524629e-02
6.600000000000001421e-01,1.446315454022426339e+00,2.540467243612412954e-02,1.402212459386874999e+00,3.831042772713581096e-02,1.474066852986623211e+00,4.921938565660986808e-02
6.800000000000001599e-01,1.443167431366053854e+00,2.679071080815221412e-02,1.459808631553318081e+00,4.522071130994918808e-02,1.485538948151725380e+00,7.429152071585073958e-02
7.000000000000001776e-01,1.435939410470958855e+00,2.218006077683691568e-02,1.461159848860193344e+00,3.472944048371608833e-02,1.495844505832769400e+00,4.997586340454300557e-02
7.200000000000001954e-01,1.379713103298442212e+00,2.190171334320522786e-02,1.431096951027770237e+00,4.236304451163258600e-02,1.472287651874147674e+00,4.474410027341158697e-02
7.400000000000001021e-01,1.401924582215565485e+00,2.055644077582840373e-02,1.399734183121293718e+00,3.458636495243012227e-02,1.442907296475917311e+00,5.004558319206786621e-02
7.600000000000002309e-01,1.410312710495015720e+00,1.540249403258307434e-02,1.406033817420218490e+00,4.659789417691222180e-02,1.535293757547437687e+00,3.891466004796995809e-02
7.800000000000003597e-01,1.405241120899497931e+00,2.026343588949209087e-02,1.397910983252438344e+00,3.697116815081524788e-02,1.504083452304430413e+00,4.678885534469406221e-02
8.000000000000002665e-01,1.404371101152576795e+00,1.895777926865265667e-02,1.439783787022413053e+00,3.590624051577682996e-02,1.533316016473962318e+00,4.264914626105171386e-02
8.200000000000001732e-01,1.372946659545945192e+00,1.919085938494443158e-02,1.404552317533847239e+00,3.126398353388065710e-02,1.570194888917500364e+00,3.681534107871669431e-02
8.400000000000003020e-01,1.396056929103526967e+00,2.490017242407480472e-02,1.450738027056436952e+00,2.744856974860298074e-02,1.519706785500614998e+00,3.019785752244530039e-02
8.600000000000004308e-01,1.390771913490977507e+00,2.401189664611189448e-02,1.402715170672064415e+00,2.639835550922326954e-02,1.540114423116498044e+00,5.239182675484851254e-02
8.800000000000003375e-01,1.337162080668018449e+00,1.888515069108440830e-02,1.441491928488227714e+00,3.094621136546806678e-02,1.570705911940656119e+00,5.290223511772725040e-02
9.000000000000002442e-01,1.340816672205609184e+00,2.139353784197654124e-02,1.445724860188993155e+00,4.087678128265492816e-02,1.558046929119963009e+00,4.512245946240737299e-02
9.200000000000003730e-01,1.383099932429006307e+00,1.871358328739578317e-02,1.472241079176734857e+00,3.071124558798276130e-02,1.613488776539375502e+00,3.235923019306018861e-02
9.400000000000005018e-01,1.378592370850223015e+00,1.790479414647459452e-02,1.459201945340025341e+00,3.245936669123675872e-02,1.571816376011609728e+00,2.548016454993926733e-02
9.599999999999999645e-01,1.431649048083974973e+00,2.257979606877172016e-02,1.473662887924172660e+00,3.106565677358525193e-02,1.635539776852864335e+00,4.420492842286105617e-02
9.700000000000000844e-01,1.417940017591801993e+00,2.443301982067442105e-02,1.462692210555111894e+00,2.852719931939820888e-02,1.596332545184815155e+00,4.136852881444545715e-02
9.799999999999998712e-01,1.455180362309223208e+00,2.052725044738711382e-02,1.515797031728750355e+00,2.792775289515297618e-02,1.592746774784773889e+00,4.225000885951261248e-02
9.899999999999998801e-01,1.471890774014196657e+00,2.154598911934425820e-02,1.503104984512245723e+00,3.155843117244186424e-02,1.580737413877573605e+00,3.087724387675962190e-02
1.000000000000000000e+00,1.495173103990224517e+00,1.792547357731695545e-02,1.498376512886745227e+00,2.720155201116870175e-02,1.637265640077948392e+00,3.389411182528326294e-02
1.010000000000000009e+00,1.575744086875861871e+00,1.723733059213555449e-02,1.523648843650194928e+00,2.985524819252103473e-02,1.584999731663705447e+00,3.857268453735270691e-02
1.020000000000000240e+00,1.773376574526266403e+00,1.696638434805865236e-02,1.648334728864082388e+00,2.994928520762517657e-02,1.645889507093643678e+00,4.485329220182062565e-02
1.030000000000000027e+00,1.988263432811082421e+00,2.531405323166147081e-02,1.786823364414759530e+00,3.569210741619754934e-02,1.724374153511223584e+00,3.149906821870809143e-02
1.040000000000000036e+00,2.159662407658995420e+00,2.245241278979531740e-02,1.861927365768528908e+00,3.974099709966717742e-02,1.707782897489683593e+00,4.212950708880969231e-02
1.049999999999999822e+00,2.237773718018363667e+00,1.916221571307523755e-02,1.954440151976129858e+00,3.199830314268498066e-02,1.879150720543318887e+00,2.837735011013696115e-02
1.059999999999999831e+00,2.366138304614677335e+00,2.372466735323357223e-02,2.070597559341901039e+00,3.323373745495132592e-02,1.854319943418864636e+00,4.747510274356062099e-02
1.070000000000000062e+00,2.410709351713668624e+00,2.023596070768441876e-02,2.142656563681970994e+00,4.216875884414653802e-02,1.826139211056440059e+00,3.401256083764581800e-02
1.080000000000000071e+00,2.444056493787417850e+00,2.228997864074741542e-02,2.163470498188344582e+00,3.149869427996577348e-02,1.873259453991550583e+00,3.347574089709838552e-02
1.090000000000000080e+00,2.461811242210751427e+00,1.857791049225154117e-02,2.171348585568904532e+00,3.377817983956043352e-02,1.897567506031384799e+00,4.429969200836703785e-02
1.099999999999999867e+00,2.478397067557014388e+00,2.258757460518853386e-02,2.203368501353729858e+00,3.745171436927195729e-02,1.908991296688626660e+00,5.799145258179558282e-02
1.110000000000000098e+00,2.489796755349442225e+00,2.193965257648079412e-02,2.233554752927069842e+00,4.161662486894295021e-02,1.924830749465356927e+00,4.391924913846997208e-02
1.120000000000000107e+00,2.491211070938358141e+00,2.068439392174123079e-02,2.219074526721481977e+00,3.274348006158939173e-02,1.890238855883456859e+00,4.598188690674159113e-02
1.130000000000000115e+00,2.549173013515676711e+00,2.537471141489954993e-02,2.260703659788809716e+00,4.628913273482255369e-02,1.840315058274708093e+00,2.886840037926740113e-02
1.140000000000000124e+00,2.594134024512473324e+00,2.447288737385154567e-02,2.295555365998912301e+00,4.639841463274757549e-02,1.944699985814303256e+00,4.639072426203017657e-02
1.150000000000000133e+00,2.599110870143769514e+00,2.445360742304669363e-02,2.265758335476835583e+00,4.285154774801699235e-02,1.902907335276138978e+00,3.748651169340087852e-02
1.160000000000000142e+00,2.641774304445586807e+00,2.591659476551828878e-02,2.296061997662555587e+00,3.519836717318773622e-02,1.972746860530502522e+00,3.829324435926006326e-02
1.170000000000000151e+00,2.755235009373655952e+00,2.224315078353507336e-02,2.350567546503314009e+00,3.722259064859985422e-02,1.904275044763122704e+00,5.963185434193806617e-02
1.180000000000000160e+00,2.809901569142523314e+00,2.810900434450918500e-02,2.374567789114873317e+00,3.118732993908464660e-02,1.970128187913907647e+00,4.755823390611786661e-02
1.190000000000000169e+00,2.851234507449575961e+00,3.547682135174265450e-02,2.449277282014566293e+00,3.268743949160997364e-02,1.981296005997774889e+00,3.433851331078503766e-02
1.200000000000000178e+00,2.903769837813110044e+00,3.179733929981612417e-02,2.395909933305711892e+00,2.562753940185453008e-02,1.989138314844213440e+00,4.497015246762148949e-02
1.210000000000000187e+00,2.910876574686139140e+00,3.032664363455946435e-02,2.432168542730232197e+00,4.188157359359256926e-02,1.955596272060917462e+00,4.929023264941692628e-02
1.220000000000000195e+00,2.862572616854452079e+00,2.916830780797383463e-02,2.366625982029076258e+00,4.741998397130582632e-02,1.943638079644848471e+00,7.346988715346086662e-02
1.230000000000000204e+00,2.916864714008629011e+00,2.818802158936016197e-02,2.259879852774369091e+00,3.912800732074620674e-02,1.885991868288870110e+00,6.260372261379304470e-02
1.240000000000000213e+00,2.930125861733522186e+00,3.389377964025024059e-02,2.233953028694023679e+00,3.125961832177208410e-02,1.830084215504244272e+00,5.739977061866076424e-02
1.250000000000000222e+00,2.945654530928218051e+00,2.885980202688800608e-02,2.133777542840276986e+00,4.248068578706308551e-02,1.836934220166081877e+00,2.670435435701663113e-02
1.260000000000000231e+00,3.029812395049599871e+00,3.291019987018529991e-02,2.118241499141922279e+00,4.397335951214915994e-02,1.687918387269260467e+00,4.613208286966788418e-02
1.270000000000000240e+00,3.160020949666795698e+00,3.101481340307091217e-02,2.137192663202132081e+00,3.954284785373321509e-02,1.829968835137263605e+00,3.000828202304153466e-02
1.280000000000000249e+00,3.206470916362171852e+00,3.304358476224303343e-02,2.117049571553603293e+00,3.880825633944730291e-02,1.777752579616649564e+00,6.587197415421237878e-02
1.290000000000000258e+00,3.241179828498918170e+00,4.863388275172829400e-02,2.227609464520473370e+00,3.756141300355522739e-02,1.746158272515760057e+00,5.031718417789238923e-02
1.300000000000000266e+00,3.237129666393188998e+00,4.194892120946673575e-02,2.168388016704179133e+00,4.302109318062516397e-02,1.702009357246455856e+00,6.856394467286790195e-02
1.310000000000000275e+00,3.103956121048043748e+00,4.194977180801121031e-02,2.077806400543495968e+00,3.668948170786331953e-02,1.771463045561339156e+00,5.168501080252959484e-02
1.320000000000000284e+00,2.933898154221337151e+00,3.957990326857373925e-02,2.013952450667612748e+00,3.758590441453586728e-02,1.752049554437475676e+00,6.748361631208801836e-02
1.330000000000000293e+00,2.710468931254110814e+00,4.341804001809346919e-02,1.887282475731462572e+00,3.265966312939336258e-02,1.590647726485515445e+00,6.372952036477018412e-02
1.340000000000000302e+00,2.665728485004695614e+00,3.370393993332236604e-02,1.865527414914131210e+00,4.930693873488688900e-02,1.756336230330996173e+00,5.297224865404175087e-02
1.350000000000000311e+00,2.697470963154449564e+00,3.562255984188093111e-02,1.915629426334372054e+00,4.069595390327703649e-02,1.703031493010855213e+00,6.728037499880637484e-02
1.360000000000000320e+00,2.926753633084471673e+00,3.140913692002074431e-02,1.987491282119147273e+00,4.753040851414754714e-02,1.772535969318882909e+00,5.846449781583568095e-02
1.370000000000000329e+00,3.041006925828708241e+00,3.626042991023681328e-02,2.049663418314438434e+00,5.016753813687670205e-02,1.775329750596541967e+00,7.251622989833826638e-02
1.380000000000000338e+00,3.003740390125744231e+00,3.899577243187530434e-02,2.108278970421999077e+00,5.217940083667284984e-02,1.709021400322110695e+00,7.383446009505079122e-02
1.390000000000000346e+00,3.043343932040869504e+00,4.014165871575567368e-02,2.090880660313923389e+00,4.742620992513024714e-02,1.688063078898423441e+00,6.881879595321292731e-02
1.400000000000000355e+00,2.877102099172049066e+00,4.061936650516829311e-02,2.022021029780749934e+00,6.206068738816090252e-02,1.727933950337526392e+00,6.529663273596807149e-02
1.410000000000000364e+00,2.840799265171127796e+00,3.140565503449442575e-02,2.026276537429613889e+00,4.577270345338251695e-02,1.860170485358390913e+00,6.246079583895704918e-02
1.420000000000000373e+00,2.681721006432408849e+00,3.488303265360429006e-02,2.058390779949993199e+00,6.187076578820089462e-02,1.792001690139489067e+00,9.758089822312537853e-02
1.430000000000000382e+00,2.551136690133996687e+00,3.107690749346065859e-02,2.066965181499062165e+00,6.544672600853614075e-02,1.760293359469514707e+00,8.587149615940493919e-02
1.440000000000000391e+00,2.409246443334566390e+00,2.886081820102968931e-02,2.009307152785061668e+00,5.100725561158089144e-02,1.807237657452456903e+00,8.956261028764105070e-02
1.450000000000000400e+00,2.285557295954442569e+00,3.523481322720391912e-02,1.983069773751813702e+00,5.323630716262656853e-02,1.802575540968344159e+00,7.737849077696716538e-02
1.460000000000000409e+00,1.985077468301265968e+00,3.530837499327426493e-02,2.020301183768050901e+00,6.460612616771069239e-02,1.849510558166688856e+00,9.786811161008693305e-02
1.470000000000000417e+00,1.742071560408034792e+00,3.570665040346751584e-02,1.830148222954634640e+00,5.920907374278107371e-02,1.814015880680776016e+00,1.049708506150942855e-01
1.480000000000000426e+00,1.523877363237648552e+00,3.150916690667114606e-02,1.773180765432213368e+00,6.707125266350821846e-02,1.872020583505598301e+00,1.053086230957912400e-01
1.490000000000000435e+00,1.363147034416310133e+00,3.141766590069922788e-02,1.627046577928610516e+00,5.583265612689180396e-02,1.747456587679138806e+00,9.278116241065613445e-02
1.500000000000000444e+00,1.172742751467534372e+00,2.953894007843629529e-02,1.432636917145405864e+00,6.803824711688816196e-02,1.714203297846889740e+00,9.021117261213926208e-02
1.510000000000000453e+00,1.130007066583154085e+00,3.285026728288012454e-02,1.538989574000662941e+00,5.362852723742654593e-02,1.710699581996147467e+00,8.131944626890139083e-02
1.520000000000000462e+00,1.119482816138874348e+00,2.901890157274617660e-02,1.521511106865668594e+00,5.328513535092768011e-02,1.672709994235392683e+00,8.729136597669223674e-02
1.520000000000000018e+00,1.132826955196030827e+00,3.176414178845622660e-02,1.483376218710570571e+00,4.789350793484799251e-02,1.811880221770164168e+00,1.082037137100042429e-01
1.539999999999999813e+00,1.117133304445150355e+00,4.469921710374162582e-02,1.425466751433579260e+00,5.746867802611550086e-02,1.869935780385652890e+00,1.268813431658221969e-01
1.560000000000000053e+00,9.294661551568469404e-01,3.592286195794151121e-02,1.308308527147939326e+00,7.333220306752580298e-02,1.732012792184899563e+00,7.616658932896069878e-02
1.579999999999999849e+00,8.673042240662464097e-01,5.228133782642895022e-02,1.291153307090153746e+00,9.366268999177795873e-02,1.683455012209740698e+00,1.439443818697909439e-01
1.600000000000000089e+00,8.006051912180841557e-01,5.264393455935222760e-02,1.153396045528322533e+00,8.787832760415179023e-02,1.649410951265852576e+00,1.081953923855140942e-01
1.619999999999999885e+00,8.775226642274003286e-01,5.459552665413015815e-02,1.327507081702612890e+00,7.228945113373581866e-02,1.526263298574479066e+00,1.468843484890572648e-01
1.640000000000000124e+00,8.944734219475832804e-01,4.092657665372532311e-02,1.116695874578195191e+00,8.488973023549874208e-02,1.647399955211542588e+00,1.744428336591947737e-01
1.660000000000000142e+00,8.546468429980841330e-01,4.409957104911631925e-02,1.184416762609011187e+00,8.359232739504017518e-02,1.805584019809410412e+00,1.465022552743777129e-01
1.680000000000000160e+00,7.918489980562067876e-01,3.423608373307873709e-02,1.031436872649598158e+00,7.025940914937685300e-02,1.336747680834412089e+00,1.176938853817846437e-01
1.700000000000000178e+00,8.672797680647353902e-01,5.550049322932821411e-02,1.428945460525604672e+00,9.250922573627197443e-02,1.501065561096999623e+00,2.056804244365272594e-01
1.720000000000000195e+00,9.976637536331167677e-01,7.533510126226994341e-02,1.158489985889633811e+00,1.216771680136400774e-01,1.433053929542348337e+00,2.253305790111678752e-01
1.740000000000000213e+00,8.726473480179705033e-01,9.326729634715302808e-02,1.167376506236591061e+00,9.407055617142733028e-02,1.631831260959228036e+00,2.406032725309507347e-01
1.760000000000000231e+00,9.624386052297372318e-01,9.362260222400234366e-02,1.147405182534022794e+00,1.399572111764225413e-01,1.522086568171861609e+00,2.712970823722438141e-01
1.780000000000000249e+00,1.073690163590408808e+00,1.023670502867368715e-01,1.138367770081340158e+00,1.132761733183974828e-01,1.717377401827370642e+00,2.745704050969508536e-01
1.800000000000000266e+00,8.291091577469790197e-01,1.418810703090425118e-01,1.381703167658024256e+00,1.733864736720494570e-01,1.672217928620836958e+00,4.638604671401560520e-01

## Sheet: Fig_2c
# Temperature (K), Temperature errorbar, inverse slope @ nu = 1 (T), errorbar @ nu = 1 (T), inverse slope @ nu = 1.3 (T), errorbar @ nu = 1.3 (T)
1.403214289448726781e-01,8.751100378033661864e-02,9.384962087024681376e-02,1.125153264636187794e-03,4.334748478000229749e-02,5.617261002988844544e-04
2.781886036365001091e-01,3.228734782591360236e-02,1.869208606887118873e-01,2.825073043598204901e-03,1.138962986944937195e-01,1.277469782718798673e-03
3.608469756523243754e-01,2.435667728236295959e-02,2.408253016173639016e-01,4.371946510913613318e-03,1.664125483412282891e-01,3.301646058483068309e-03
4.014316662690191051e-01,2.188640966359467824e-02,2.465305499830725278e-01,3.269935929897433216e-03,1.789077769349353420e-01,3.794799391843997529e-03
4.500526711297760940e-01,1.956088140370851672e-02,2.876871457757990691e-01,3.902939881932170323e-03,2.100624182060290557e-01,4.335329230518530225e-03
4.959859734260178565e-01,1.790534169936023462e-02,3.123609254761621212e-01,5.208315439771901874e-03,2.481153286727113272e-01,4.467539337186909008e-03
5.434896795365765643e-01,1.675070702921297588e-02,3.529609081697519524e-01,4.114038185540231166e-03,2.789440236251757299e-01,6.853101915279690044e-03
5.937586266206765773e-01,1.573043196095230342e-02,3.641697166645864181e-01,5.596804134314478305e-03,2.986427216608568691e-01,4.029806316586026851e-03
6.452570941704245389e-01,1.511073657234036915e-02,3.820744063365342780e-01,3.437988988150741682e-03,3.191579200544626405e-01,4.707157522511690173e-03
7.144216889864952735e-01,1.674400802679947356e-02,4.758331064216683171e-01,1.033928756620863809e-02,3.940124634202811782e-01,9.606656440091749377e-03
1.108320906517938464e+00,2.066318989192140326e-02,6.805135944567343165e-01,1.277929534515021177e-02,5.945612595585901827e-01,1.374841025531207787e-02
1.211236276180936100e+00,2.493206630010450647e-02,7.397921550001321789e-01,1.531492350126397069e-02,7.116507738479757039e-01,2.866822328371652559e-02
9.119727736987567335e-01,1.601968637064215759e-02,5.741078100245293747e-01,6.541544914628810888e-03,5.057197686562180383e-01,1.292376555774035589e-02
1.682710446117475778e-01,6.143346890934817117e-02,1.063023639172383100e-01,1.111685929672379071e-03,5.476620594686162913e-02,8.498795282629953039e-04

## Sheet: Fig_2d
# Filling factor, theta_CW (mK), errorbar (mK)
5.600000000000000533e-01,-4.797160507760738213e+00,1.395663403277885628e+01
5.800000000000000711e-01,1.949887925000878397e+01,2.284089684754509264e+01
6.000000000000000888e-01,1.374165758039258556e+01,1.695033986871887066e+01
6.200000000000001066e-01,1.607114579241632057e+01,1.642086427191776110e+01
6.400000000000001243e-01,7.134968991894049317e+00,1.606008503286836842e+01
6.600000000000001421e-01,9.922782322426412227e-01,2.082786798661399530e+01
6.800000000000001599e-01,4.841096462279965706e+00,2.204443981279097642e+01
7.000000000000001776e-01,-3.525451498374979842e+00,1.890093549807492224e+01
7.200000000000001954e-01,2.313274755877557709e+01,1.976201815967700881e+01
7.400000000000001021e-01,1.214724276069703102e+01,2.128931145404126468e+01
7.600000000000002309e-01,-6.141377648782788690e+00,1.490979569112207770e+01
7.800000000000003597e-01,3.837970007917619331e+00,2.014721815224367418e+01
8.000000000000002665e-01,-1.195116393057510429e+01,1.903087242894288877e+01
8.200000000000001732e-01,-1.657532784531501235e+01,1.830682944996308237e+01
8.400000000000003020e-01,-7.535162215041454559e+00,1.860572391813162696e+01
8.600000000000004308e-01,-1.064258228788298233e+01,1.687275206873265887e+01
8.800000000000003375e-01,-1.587301080756773786e+01,1.619001019744108305e+01
9.000000000000002442e-01,-1.523155483972389845e+01,1.822403093780641115e+01
9.200000000000003730e-01,-1.838940369372507178e+01,1.627208329558217415e+01
9.400000000000005018e-01,-1.564069136310782326e+01,1.477039172161165403e+01
9.599999999999999645e-01,-1.962484931206232019e+01,1.752394801514050826e+01
9.700000000000000844e-01,-7.700336294588040253e+00,1.559143153035902785e+01
9.799999999999998712e-01,-1.500894668179316227e+01,1.719589796104314772e+01
9.899999999999998801e-01,-6.382942978782727650e+00,1.387945280789302238e+01
1.000000000000000000e+00,-1.509038916248988471e+01,1.956813912106579423e+01
1.010000000000000009e+00,9.626820944365190869e+00,1.390034881178852899e+01
1.020000000000000240e+00,2.186669156461348251e+01,1.520753417375877170e+01
1.030000000000000027e+00,3.628409264517743793e+01,1.689422418117175440e+01
1.040000000000000036e+00,6.742440960002106465e+01,1.229912849140959175e+01
1.049999999999999822e+00,5.986604761283543041e+01,1.700734082458657426e+01
1.059999999999999831e+00,7.035622404804074392e+01,1.428832553800152816e+01
1.070000000000000062e+00,9.067856162983396473e+01,1.175668329843389870e+01
1.080000000000000071e+00,8.953192572855442677e+01,1.289851584384641114e+01
1.090000000000000080e+00,8.756382543911018956e+01,1.155598869646294702e+01
1.099999999999999867e+00,9.087202420519486168e+01,1.318281327488787191e+01
1.110000000000000098e+00,9.339296916776011415e+01,1.229880432706139004e+01
1.120000000000000107e+00,9.725021468252627699e+01,1.199862512405534076e+01
1.130000000000000115e+00,1.000218559408312160e+02,1.374341094693065202e+01
1.140000000000000124e+00,9.918795193137016497e+01,1.655910773040167072e+01
1.150000000000000133e+00,1.029710265287111923e+02,1.440218095864032755e+01
1.160000000000000142e+00,1.050464090150664163e+02,1.470025316690527006e+01
1.170000000000000151e+00,1.113134127579373711e+02,1.164075825216830040e+01
1.180000000000000160e+00,1.120287483900799401e+02,1.378072599538792176e+01
1.190000000000000169e+00,1.150913653655204030e+02,1.573341815921720155e+01
1.200000000000000178e+00,1.078056168381747710e+02,1.250235132090860013e+01
1.210000000000000187e+00,1.050209502655866061e+02,1.162707830075614446e+01
1.220000000000000195e+00,1.080999106847152547e+02,1.115181785832370132e+01
1.230000000000000204e+00,1.104111985709928376e+02,1.245589052206410763e+01
1.240000000000000213e+00,1.064415976809242039e+02,1.322950099956650227e+01
1.250000000000000222e+00,9.207811279969922680e+01,1.002288169363705350e+01
1.260000000000000231e+00,1.174980000197246426e+02,1.564581077228814010e+01
1.270000000000000240e+00,1.002157882032191338e+02,1.562369589598784714e+01
1.280000000000000249e+00,1.087386700156876316e+02,1.404390452389903032e+01
1.290000000000000258e+00,1.066560084128924615e+02,1.543809411182220437e+01
1.300000000000000266e+00,1.055032365762097299e+02,1.481978332830744804e+01
1.310000000000000275e+00,9.694148927863918175e+01,1.852167392965138148e+01
1.320000000000000284e+00,8.252497791879228828e+01,2.057189529819820706e+01
1.330000000000000293e+00,9.017580057357623957e+01,1.385351609811753271e+01
1.340000000000000302e+00,5.836628856443395819e+01,1.958161743011813272e+01
1.350000000000000311e+00,7.539439296492875542e+01,1.559970622944770646e+01
1.360000000000000320e+00,6.986977640745351437e+01,1.759728293992418102e+01
1.370000000000000329e+00,8.819819234798946184e+01,1.383468370279746473e+01
1.380000000000000338e+00,9.278890379021284218e+01,1.713824885378262408e+01
1.390000000000000346e+00,1.037335905330674990e+02,1.451188592089101093e+01
1.400000000000000355e+00,9.087437563565305254e+01,1.481959445979054024e+01
1.410000000000000364e+00,6.407741092020376072e+01,1.022196967453683492e+01
1.420000000000000373e+00,8.046480133660459444e+01,2.123352506082035163e+01
1.430000000000000382e+00,7.379839926656822513e+01,2.052502670829742826e+01
1.440000000000000391e+00,7.026201971287055414e+01,1.796882775307572899e+01
1.450000000000000400e+00,6.451420862321425886e+01,1.842466821636743646e+01
1.460000000000000409e+00,4.896899569749542280e+01,2.123122831265555988e+01
1.470000000000000417e+00,2.739882124795957452e+01,2.663999502269269826e+01
1.480000000000000426e+00,4.020347429280706208e+00,2.613108021727541086e+01
1.490000000000000435e+00,2.292711499140771547e+00,2.073275293512665485e+01
1.500000000000000444e+00,-1.371297844481422334e+00,3.123094800263949722e+01
1.510000000000000453e+00,-4.328634967816172008e+01,3.323463625775987396e+01
1.520000000000000462e+00,-2.070385226845872850e+01,2.805946605206698763e+01
1.520000000000000018e+00,-2.910673177871901274e+01,3.540749464839749550e+01
1.539999999999999813e+00,-8.738382214168328233e+01,2.202585728599674297e+01
1.560000000000000053e+00,-7.465133822672089536e+01,4.140837531557524187e+01
1.579999999999999849e+00,-1.029271239899180870e+02,5.055241048399630444e+01
1.600000000000000089e+00,-1.477373435793494707e+02,5.764770275158739565e+01
1.619999999999999885e+00,-1.059705627642586023e+02,5.474393463485066746e+01
1.640000000000000124e+00,-1.021769775502762059e+02,5.948480073882772245e+01
1.660000000000000142e+00,-1.115397242775964060e+02,7.502278814623130643e+01
1.680000000000000160e+00,-7.792027646737105684e+00,6.551492893026313880e+01
1.700000000000000178e+00,6.257259753263321045e+01,8.041654079521046583e+01
1.720000000000000195e+00,-3.301721050880093600e+01,6.510333451698012652e+01
1.740000000000000213e+00,-7.295640940627575333e+01,4.814402594351618347e+01
