# Supplementary material for: Kinetic magnetism in triangular moiré materials
Source: Nature. 2023 Nov 15;623(7987):509–13. doi: 10.1038/s41586-023-06633-0 (PMC10651480; doi:10.1038/s41586-023-06633-0)
Supplement: Supplementary file 3 — Source Data Fig. 3 [file 41586_2023_6633_MOESM3_ESM.xlsx]

## Sheet: Fig_3c
# Filling factor, Susceptibility
9.333333333333333481e-01,9.998864708530840195e-01
8.666666666666666963e-01,9.997820441595671737e-01
8.000000000000000444e-01,9.996889614528408075e-01
7.333333333333333925e-01,9.996105081086148481e-01
6.666666666666667407e-01,9.995456723897335749e-01
1.000000000000000000e+00,1.000000000000000000e+00
1.022222222222222143e+00,1.036898276182410150e+00
1.044444444444444509e+00,1.071062981651096147e+00
1.088888888888888795e+00,1.125917835928147426e+00
1.111111111111111160e+00,1.144008130388014299e+00
1.066666666666666652e+00,1.101177092808871327e+00
1.133333333333333304e+00,1.154649931259795759e+00
1.199999999999999956e+00,1.152168992592871533e+00
1.266666666666666607e+00,1.126099190105120718e+00
1.333333333333333259e+00,1.099258560556559017e+00
1.399999999999999911e+00,1.076931603741638099e+00
1.466666666666666785e+00,1.060596155065903101e+00

## Sheet: Fig_3d
# Polarization curve for V=0, Delta=0.
# B-field, rho_AP, rho_AP errorbar
0.001,0.0013006408182675122,0.0
0.01,0.023090403438618585,0.0
0.02,0.07246446675418733,0.0
0.05,0.15485412925158876,0.0
0.1,0.3578307170179509,0.0
0.2,0.5427307246082085,0.0
0.3,0.6604036229097935,0.0
0.4,0.7358396664810963,0.0
0.5,0.8134670882876096,0.0
# Polarization curve for V=30t, Delta=0t.
# B-field, rho_AP, rho_AP errorbar
0.001,0.06430538298413573,0.0
0.01,0.40542613825189905,0.0
0.02,0.6243645300443631,0.0
0.05,0.7501305228244779,0.0
0.1,0.9498928841785401,0.0
0.2,0.9999996805297695,0.0
# Polarization curve for V=30t, Delta=20t.
# B-field, rho_AP, rho_AP errorbar
0.001,0.21941272795796515,0.06243847675559746
0.01,0.6033661184633053,0.11133273632749169
0.02,0.8718876896998765,0.018107417421447426
0.05,0.9833096469998789,0.011800630667916414
0.1,0.9916643186560412,0.011783614734065306
0.2,0.999999998353699,2.287642517405734e-09
