# Supplementary material for: Kinetic magnetism in triangular moiré materials
Source: Nature. 2023 Nov 15;623(7987):509–13. doi: 10.1038/s41586-023-06633-0 (PMC10651480; doi:10.1038/s41586-023-06633-0)
Supplement: Supplementary file 4 — Source Data Extended Data Fig. 3 [file 41586_2023_6633_MOESM4_ESM.xlsx]

## Sheet: Extended_Fig_3a
# Temperature (K), inverse slope @ 7 nW (T), errorbar @ 7 nW (T), inverse slope @ 50 nW (T), errorbar @ 50 nW (T), inverse slope @ 200 nW (T), errorbar @ 200 nW (T)
4.643628960000000028e+00,3.208696626879186553e+00,7.714586007857486549e-02,3.557590016953461998e+00,3.112213902084251874e-02,5.173692351634489484e+00,2.806196606453939882e-02
5.727081130000000186e+00,3.866670034384545929e+00,9.364924068182942096e-02,4.255049149159412458e+00,7.392073466338511256e-02,5.849532527952963967e+00,5.794283995445956986e-02
7.321736360000000055e+00,4.584033338592640838e+00,1.065924053469978483e-01,5.215798685267905022e+00,1.126156785005066330e-01,7.107682792394211191e+00,8.516673857418216587e-02
1.014997246999999980e+01,6.437903843966228834e+00,3.158808338032262908e-01,6.682752326363705642e+00,1.420554542612119664e-01,8.183618762768384514e+00,1.468030145625670857e-01
1.390900191000000063e+01,8.972424457807834486e+00,1.489904715902405086e-01,9.215031422440716824e+00,8.557246627323693289e-02,1.065440381485953658e+01,1.528533314976358581e-01
1.575778271000000075e+01,9.616407512667755952e+00,2.421427588086907945e-01,1.024442446221703484e+01,2.004088912614139795e-01,1.134577808175796676e+01,1.956110578140101419e-01
2.255960848000000141e+01,1.434599411675276137e+01,5.065122114526144914e-01,1.419092673494870205e+01,3.883008129690013188e-01,1.489193481586009504e+01,5.158827686748539421e-01

## Sheet: Extended_Fig_3b
# Filling factor, theta_CW @ 7 nW (K), errorbar @ 7 nW (K), theta_CW @ 50 nW (K), errorbar @ 50 nW (K), theta_CW @ 200 nW (K), errorbar @ 200 nW (K)
5.076359375926058348e-01,-1.397796269924030277e+00,3.492854709315981188e-01,-3.427860175057750425e+00,2.826479702626791268e-01,-1.430015976003173250e+01,1.418259899328630391e+00
5.294989384058853554e-01,-1.091710261312743624e+00,1.882771505448808946e-01,-2.461227529600968023e+00,2.118365376023304270e-01,-1.101517659035342334e+01,1.702098481923125073e+00
5.513619392191648760e-01,-7.820273005174789294e-01,1.888598019660563954e-01,-2.721526301566034256e+00,2.403562401865743936e-01,-1.012437902743945273e+01,6.274253811569437955e-01
5.732249400324443966e-01,-6.033611072953334320e-01,1.233538981235501597e-01,-1.946226136925319095e+00,1.740843010927093371e-01,-7.557626912398331953e+00,5.263209826786857670e-01
5.950879408457239172e-01,-6.627042144264505552e-01,1.779649411763738198e-01,-1.837173214655934750e+00,2.046794164523692561e-01,-6.650223612271060958e+00,6.613060330057134450e-01
6.169509416590033268e-01,-4.858543194369096541e-01,1.327106294487396532e-01,-1.820101126125178714e+00,1.630087768038335772e-01,-6.994418224256479633e+00,6.652946961923718039e-01
6.388139424722828474e-01,-6.969914293331920252e-01,2.132481668914071038e-01,-1.794125227593971861e+00,1.368271359139675292e-01,-6.313051341001449934e+00,6.135125955311916401e-01
6.606769432855623680e-01,-5.777871136215945169e-01,1.131621767888924129e-01,-1.804898989309821733e+00,1.807081999311895004e-01,-6.064574356969686164e+00,6.331119889353088448e-01
6.825399440988418887e-01,-7.100657340212982449e-01,7.280419629354881184e-02,-1.506057419859565094e+00,1.534490647290366327e-01,-5.107677051745660002e+00,5.661234314116443400e-01
7.044029449121214093e-01,-5.119047663636561163e-01,1.946500028196903043e-01,-1.575078801488050129e+00,1.466356416407109675e-01,-5.834203768203969354e+00,5.612442359956043569e-01
7.262659457254008188e-01,-5.662613255233854836e-01,1.636935115357918413e-01,-1.313423493260951869e+00,1.141931560969540460e-01,-4.942799175680303136e+00,3.764923569504692313e-01
7.481289465386804505e-01,-5.627306993198438745e-01,2.299434954880720250e-01,-1.257247103281024625e+00,9.104442141170690506e-02,-4.580189255661721859e+00,3.537811326463088379e-01
7.699919473519598601e-01,-4.086723268352032701e-01,1.583335591958166255e-01,-9.552194957034312317e-01,1.120079476696005522e-01,-3.702000462951152482e+00,3.626331077371015565e-01
7.918549481652392696e-01,-2.423105630539119648e-01,7.850582668913641538e-02,-9.476192593881881399e-01,1.077546585606872914e-01,-3.435099965506370090e+00,3.358011933223437606e-01
8.137179489785189013e-01,-3.608478636009850860e-01,1.607332284198923211e-01,-9.031728364920259544e-01,1.170095221815005970e-01,-2.971383621619362092e+00,2.192223525021916586e-01
8.355809497917983109e-01,-4.658193578371399024e-01,1.085815875778189110e-01,-7.131286893648007830e-01,1.085705745029661717e-01,-2.298728614118699110e+00,2.745054240538130075e-01
8.574439506050779425e-01,-3.183532593593343396e-01,5.592769924809577048e-02,-7.306934928352760705e-01,1.349338824704863493e-01,-2.188931154788164246e+00,2.067681931103564907e-01
8.793069514183573521e-01,-1.140360981803785062e-01,9.121991001928055065e-02,-6.662842484856198455e-01,7.591497929943973044e-02,-1.856910359017662104e+00,2.282062985381323739e-01
9.011699522316369837e-01,-1.844452857065760898e-01,1.181602111938579308e-01,-5.549585010870844437e-01,1.238844740418219292e-01,-1.703650791121455788e+00,2.614398815536766452e-01
9.230329530449163933e-01,-2.692840917819355195e-01,1.097840001019558948e-01,-4.995432904305568411e-01,6.590863118610651439e-02,-1.714664832099818126e+00,2.442490430769987952e-01
9.448959538581958029e-01,-2.472846886503863445e-02,1.619804490877832515e-01,-4.452088505073707458e-01,1.478086040070990537e-01,-1.442385056697535584e+00,2.445662072042623092e-01
9.667589546714754345e-01,-9.061346932041304536e-02,6.990785478464685287e-02,-3.812810087167622930e-01,9.853944852130551435e-02,-1.015896686476293720e+00,2.009602879657305941e-01
9.886219554847548441e-01,-1.886359630596174675e-01,2.065223581838020739e-01,-4.430508229935580800e-01,9.822782258640062880e-02,-9.911339138181476383e-01,1.782357574186483329e-01
1.010484956298034476e+00,-2.328557702078689827e-08,4.449403567687855591e-09,-3.447409722709611213e-01,1.388412960944998276e-01,-9.061238856260426244e-01,1.490472682038941343e-01
1.032347957111313885e+00,6.038278057102230284e-03,1.647760787602615407e-01,-3.573489413641632861e-01,1.025119899231568682e-01,-7.671127876548691216e-01,1.616272252643338736e-01
1.054210957924593295e+00,2.170012774232861832e-02,1.449854162822891424e-01,-1.209408027232949240e-01,1.222444183034372134e-01,-5.313365014411186582e-01,1.912384675309987125e-01
1.076073958737872927e+00,-7.645977062253438497e-03,1.926554757638772319e-01,-7.114689796226970897e-02,1.193364676791735524e-01,-2.234896320887617416e-01,1.388340143722681941e-01
1.097936959551152336e+00,2.416593663274851922e-01,7.547720324326806507e-02,-8.747032382639416404e-02,2.126944602613831115e-01,-2.310415165666422077e-01,1.521930773046269725e-01
1.119799960364431968e+00,3.528207451166877062e-01,7.001205531053404651e-02,7.436164877133125128e-02,1.362423508197838640e-01,-2.044647996109575927e-01,1.568446573518309239e-01
1.141662961177711377e+00,4.021722451523256914e-01,1.131532576703088849e-01,1.846429738785103081e-01,1.449247237080444062e-01,-1.995656823020413584e-01,1.398211463195730697e-01
1.163525961990990787e+00,2.863953199533685323e-01,1.546046597241799436e-01,1.771266338162943710e-01,1.395337921538794823e-01,-5.620536497976259815e-02,1.067847595375407410e-01
1.185388962804270419e+00,6.296358419420406971e-01,5.472202008897766867e-02,2.814148717658527254e-01,9.794445466462672889e-02,8.020790773007038799e-02,1.039935881657363670e-01
1.207251963617549828e+00,3.702411241942600295e-01,1.244694133166203143e-01,2.117168447529549358e-01,1.705854121813463742e-01,1.275367918534651701e-01,1.601282470487063181e-01
1.229114964430829460e+00,3.974561237078583775e-01,9.654934677033735757e-02,2.538508741289359216e-01,8.895942732696252020e-02,-2.316437812575986716e-02,1.083897984035681467e-01
1.250977965244108869e+00,3.743290408904796362e-01,9.284900841112149472e-02,2.365222923390345733e-01,1.134008189937861233e-01,2.909254681930636618e-02,1.406501369935302115e-01
1.272840966057388279e+00,2.541575994940094008e-01,9.489066641919229050e-02,2.005362708344912703e-01,1.243306791368630204e-01,8.663437496349318812e-02,1.057314175681054735e-01
1.294703966870667911e+00,4.018074425270172223e-01,1.997238676867802987e-01,2.175676787795756684e-01,1.387695004131823118e-01,-1.498466190953886591e-02,1.128525595065501264e-01
1.316566967683947320e+00,2.858585640631914337e-01,1.043516637597773355e-01,2.280405057192466112e-01,1.080975074964708738e-01,1.158016934759255878e-01,9.443130062810291270e-02
1.338429968497226952e+00,4.222423241608363464e-01,1.104515653614886184e-01,2.370524575823355906e-01,1.319931552841289990e-01,1.690516925434098691e-02,1.269632889652777263e-01
1.360292969310506361e+00,4.263488321915884782e-01,7.872318367840661080e-02,2.772820696329033052e-01,9.231343715062839683e-02,3.461754531748684194e-02,1.332397437865305290e-01
1.382155970123785771e+00,4.912040702617525012e-01,8.333471108245703307e-02,1.951040074595021823e-01,1.325053102160995422e-01,1.455044268397348295e-01,1.224890905601015989e-01
1.404018970937065403e+00,3.563060048166858951e-01,1.571158207583637223e-01,2.916328889098175892e-01,1.383965605712453306e-01,1.694428385740681664e-01,1.220894771296845704e-01
1.425881971750344812e+00,3.335805543548968632e-01,1.521319212378981767e-01,1.347666801798408365e-01,1.556116088409486564e-01,1.543896226720526399e-01,1.550833061984508709e-01
1.447744972563624222e+00,4.871170712152350091e-01,1.262942840399957634e-01,3.036617561649748720e-01,1.027716132858363107e-01,2.488670560420891686e-01,1.356718229586713897e-01
1.469607973376903631e+00,2.555563855762726932e-01,1.688751685124227353e-01,1.982744401951080926e-01,1.447907956790335515e-01,2.522227872106439506e-01,7.182274487191557533e-02
1.491470974190183263e+00,2.454656942920248885e-01,1.728290365007342788e-01,4.298975620606411419e-02,1.820795967195657228e-01,9.249063355844601431e-02,1.285331754477881394e-01
1.513333975003462673e+00,1.624790353400540899e-01,2.477040976330667221e-01,1.248191162196765347e-01,1.877606891368386044e-01,-4.453019806128019620e-02,1.341509889666396005e-01
1.535196975816742082e+00,3.578849224119317052e-01,1.975233105063377570e-01,1.600442190777696949e-01,1.574971320915483086e-01,-1.411421712389548944e-01,1.931833931147128036e-01
1.557059976630021714e+00,4.388625336616349681e-01,1.592372520301525429e-01,-1.725477037069514941e-01,2.324796725578124890e-01,9.740579229483699308e-02,1.889330403093842647e-01
1.578922977443301123e+00,2.820575816079725628e-01,1.787042365476322614e-01,-7.487415782034323453e-02,1.960745747454663845e-01,9.859844213781804312e-02,1.491946339665453092e-01

## Sheet: Extended_Fig_3d
# Filling factor, rho_AP @ 0.4 nW, rho_AP @ 3.5 nW, rho_AP @ 19 nW
-2.331606217616580545e-01,nan,nan,nan
-1.813471502590673634e-01,2.312038320957276127e+00,4.833460315296392862e-01,-5.989705381660229699e-01
-1.295336787564767000e-01,-9.549046715985161526e+00,-5.289411603319189581e-01,8.419048743544754743e-02
-7.772020725388599505e-02,-6.186231087894433767e-01,6.557737168387884896e-01,-1.753786235300511531e-01
-2.590673575129533168e-02,-3.961542829897587437e-01,2.974840561242187431e-01,-1.377763745187729760e-01
2.590673575129533168e-02,-6.650795602534117501e-01,7.012443966825488983e-01,-5.049239004200100078e-01
7.772020725388605056e-02,-1.398991570215022129e-01,2.744682590496018704e-01,-3.227014788967769165e-01
1.295336787564767278e-01,1.411622631049904431e-01,2.158639542351762364e-01,-1.658010896752934449e-01
1.813471502590673912e-01,2.173723771610563960e-01,-3.955516333988397942e-02,-1.151540126440926334e-02
2.331606217616580545e-01,2.874898481221599966e-01,1.315329252827670270e-01,-9.006809635679707826e-02
2.849740932642487179e-01,1.534034206929592026e-01,6.168328956268196578e-02,-5.049461397953746572e-02
3.367875647668394645e-01,2.383477503543342813e-01,9.527024980589372805e-02,5.495980556736416653e-03
3.886010362694301556e-01,2.675012415854192138e-01,1.407688277087854045e-01,-1.499928605784373384e-02
4.404145077720207913e-01,3.834563110205614911e-01,4.151935501726899402e-01,9.609032733014950811e-02
4.922279792746114824e-01,6.172182391460054873e-01,6.006816009081911156e-01,2.597564538965019265e-01
5.440414507772021180e-01,8.968558814925478018e-01,7.401186413475269177e-01,3.657539961767490300e-01
5.958549222797928646e-01,8.613686192634809613e-01,8.296943540131751504e-01,4.634947690617201022e-01
6.476683937823835002e-01,9.956194720250345354e-01,8.637412631866312474e-01,5.236707298401633848e-01
6.994818652849741358e-01,9.865872247874404311e-01,9.090095265288546944e-01,5.917854671445573755e-01
7.512953367875648825e-01,9.891782597341537420e-01,9.294890813822302977e-01,6.587254128362456385e-01
8.031088082901555181e-01,9.983227618155473548e-01,9.223067474858487325e-01,6.663756771943188939e-01
8.549222797927462647e-01,9.545291507694060318e-01,9.343654085827020062e-01,6.704724835299359365e-01
9.067357512953369003e-01,9.557834079195016708e-01,9.517118070779865269e-01,7.016074591175750497e-01
9.585492227979276469e-01,9.415420555701498051e-01,9.295204107166761265e-01,7.509572769916447177e-01
1.010362694300518394e+00,9.625100674674100798e-01,9.374728077680897220e-01,6.981957158062453983e-01
1.062176165803108807e+00,9.950844398251251777e-01,9.524138339126455577e-01,7.185818520264691811e-01
1.113989637305699443e+00,1.009172371839885507e+00,9.283542260593345974e-01,7.404488304388258113e-01
1.165803108808290300e+00,9.532106819388403984e-01,9.238377449353758486e-01,7.388309820634588743e-01
1.217616580310880936e+00,9.769073566727549673e-01,9.276958115959724749e-01,7.119057925418070809e-01
1.269430051813471572e+00,9.176582764652827517e-01,9.296150903543954902e-01,7.149835141557222551e-01
1.321243523316062207e+00,9.854271646366551396e-01,9.457068163261899141e-01,7.143470864565197864e-01
1.373056994818652843e+00,9.400228419429828008e-01,9.495352999504442781e-01,6.957761656461793898e-01
1.424870466321243478e+00,9.849643130478017428e-01,9.323418489492298900e-01,7.009386625429302464e-01
1.476683937823834336e+00,9.642679577215094167e-01,9.429089048253401772e-01,6.766224327530387939e-01
1.528497409326424972e+00,9.844597049745008599e-01,8.889884749538957687e-01,6.249647745145940902e-01
1.580310880829015607e+00,9.929162877663387787e-01,9.230430317927389439e-01,6.351179179612788106e-01
1.632124352331606243e+00,9.045466118499606578e-01,9.437211802651455095e-01,6.024904153530872275e-01
1.683937823834196879e+00,9.622126914979033385e-01,1.020194830473434733e+00,6.342047703686057858e-01
1.735751295336787736e+00,1.054478233455696579e+00,9.090472735126405857e-01,5.113898340736798831e-01
1.787564766839378372e+00,1.007981742716139717e+00,1.120297913656315814e+00,4.917058107037164394e-01
1.839378238341968785e+00,8.659164478127973075e-01,1.195827440707080580e+00,3.176263151711750110e-01
1.891191709844559865e+00,3.302542723466516783e+00,1.005429396124242869e+00,9.545612993182213402e-02
1.943005181347150279e+00,-1.848479417369634170e+00,1.758491887947997157e+00,6.277950651193191234e-02
1.994818652849740914e+00,-9.153433259871832206e+00,1.267505315904528418e+00,-2.372220190438194265e-01
2.046632124352331772e+00,-1.477957968187903481e-01,7.604345165591222155e+01,-1.150398429663198746e-01
2.098445595854922185e+00,-1.031021186368343834e-01,-6.376126209670387013e+00,-1.807570328669678428e-01
2.150259067357513043e+00,2.482211724773800143e-02,7.210441394480777699e-01,2.106897050516448322e-01
2.202072538860103901e+00,4.345039661931754393e-01,-1.290075994564741313e+00,-4.382765779615755974e-01
2.253886010362694758e+00,3.496890543135624529e-01,3.417677947906126779e+00,-8.840702539610276189e-02
2.305699481865285172e+00,1.718575560742413577e-01,-7.527658679933852071e+00,-3.722927092180349229e-01
2.357512953367875586e+00,-2.303994181645811601e+00,-4.314220720325745995e-01,-9.955506668871590970e-01
