# Supplementary material for: Kinetic magnetism in triangular moiré materials
Source: Nature. 2023 Nov 15;623(7987):509–13. doi: 10.1038/s41586-023-06633-0 (PMC10651480; doi:10.1038/s41586-023-06633-0)
Supplement: Supplementary file 5 — Source Data Extended Data Fig. 4 [file 41586_2023_6633_MOESM5_ESM.csv]

B_z @ 4.7 pW (T)	-0.3	-0.2	-0.1	-0.09	-0.08	-0.07	-0.06	-0.05	-0.04	-0.03	-0.02	-0.01	-0.0	0.01	0.02	0.03	0.04	0.05	0.06	0.07	0.08	0.09	0.1	0.2	0.3
rho_AP @ 4.7 pW	-0.9670371762340818	-0.9228227963703284	-0.7477228800447908	-0.6704669451463142	-0.6446941059805258	-0.5823750031134602	-0.5255162015362139	-0.4424066890961362	-0.358772129146961	-0.2913333212632609	-0.18396110787362382	-0.07813692175620064	0.06025925461004862	0.14707487429246838	0.2483484093632099	0.35818082753492697	0.42391437474615107	0.4874611594232586	0.5781056728322166	0.6161817345417355	0.6756815274543806	0.7165847890307327	0.8028946599246154	0.9158708412828318	0.92234090151774
B_z @ 18.9 pW (T)	-0.3	-0.2	-0.1	-0.09	-0.08	-0.07	-0.06	-0.05	-0.04	-0.03	-0.02	-0.01	-0.0	0.01	0.02	0.03	0.04	0.05	0.06	0.07	0.08	0.09	0.1	0.2	0.3
rho_AP @ 18.9 pW	-0.9508345915201726	-0.8965883461928856	-0.7062198684728452	-0.6485096181090113	-0.612487331487032	-0.55963036313546	-0.48337534607718263	-0.42288037742294476	-0.32876771077318284	-0.2472740586415323	-0.16762847080198187	-0.054209030948799676	0.05560295016145135	0.13469635501276053	0.23163700217645336	0.32295030530026975	0.39807705922752323	0.46183902917140823	0.5406015002361982	0.5954112861483414	0.6591732596782265	0.7075740775212823	0.7859876885956153	0.9315561768897944	0.9190555643983375
B_z @ 0.5 nW (T)	-0.1	-0.08	-0.06	-0.039999999999999994	-0.01999999999999999	1.3877787807814457e-17	0.020000000000000018	0.04000000000000001	0.060000000000000026	0.08000000000000004	0.10000000000000003	0.12000000000000002	0.14000000000000004	0.16000000000000006	0.18000000000000002	0.20000000000000004	0.22000000000000006	0.24000000000000007	0.2600000000000001	0.28	0.30000000000000004	0.32000000000000006	0.3400000000000001	0.3600000000000001	0.3800000000000001	0.40000000000000013	0.42000000000000015	0.44000000000000017	0.4600000000000001	0.4800000000000001	0.5000000000000001
rho_AP @ 0.5 nW	-0.5275794416883867	-0.47288133243731106	-0.4173345934287693	-0.3064575352726941	-0.12948667045639595	-0.04327298866383267	0.057395356696297355	0.20203178709375216	0.27480110267172236	0.4121940589426775	0.5241872040324568	0.5727653780810307	0.6358341203582607	0.7023021212792918	0.7467397951921446	0.8178159430117155	0.8596727253946699	0.8456722785955103	0.9369098392440215	0.9026236502990176	0.9086091139015172	0.9498010143245271	0.9747587830280228	0.9555404778629591	0.8961193353191343	0.97136686443271	0.9701321630216619	0.9953968169479263	0.9721762747841127	0.9909156346286696	0.9837329571675872
B_z @ 1.5 nW (T)	-0.1	-0.09000000000000001	-0.08000000000000002	-0.07000000000000002	-0.060000000000000026	-0.05000000000000003	-0.040000000000000036	-0.03000000000000004	-0.020000000000000046	-0.01000000000000005	-5.551115123125783e-17	0.00999999999999994	0.019999999999999934	0.029999999999999943	0.039999999999999925	0.049999999999999906	0.059999999999999915	0.06999999999999992	0.0799999999999999	0.08999999999999989	0.0999999999999999	0.1099999999999999	0.11999999999999988	0.12999999999999987	0.13999999999999987	0.14999999999999988	0.1599999999999999	0.16999999999999985	0.17999999999999985	0.18999999999999986	0.19999999999999982	0.20999999999999983	0.21999999999999983	0.22999999999999984	0.23999999999999985	0.2499999999999998	0.2599999999999998	0.2699999999999998	0.2799999999999998	0.2899999999999998	0.2999999999999998	0.30999999999999983	0.31999999999999984	0.32999999999999974	0.33999999999999975	0.34999999999999976	0.35999999999999976	0.3699999999999998	0.3799999999999998
rho_AP @ 1.5 nW	-0.45242420174567577	-0.4368358677970655	-0.4089961930654325	-0.36067539893411404	-0.33194856584989996	-0.28372070719973463	-0.2369932485838089	-0.16775662431561636	-0.13233873167315274	-0.09048894347721477	-0.05505530640987782	-0.014416047511205277	0.03104826815812519	0.07869999277644135	0.1293642436614274	0.17410996078308957	0.20723828973768907	0.24784236376025773	0.2987494092604949	0.307567082399449	0.36498805221411734	0.3772959633439718	0.4003427342470484	0.4384378418464345	0.441331371203413	0.4727855347395527	0.479282511083311	0.5109119495395511	0.5471065377930368	0.5457290103118452	0.56751860422406	0.5844273230147633	0.6261617121358212	0.6455414946912896	0.6766561916495968	0.6826626960777816	0.6936884002342641	0.6844588471839422	0.6810972530226276	0.7020428803672941	0.710847850145179	0.7378645035377445	0.74930977034759	0.776765816253811	0.7671158206544914	0.7587589617761175	0.7745736154400601	0.7665210765122279	0.7777010912599451
[truncated: 12 more columns]
