# Supplementary material for: Kinetic magnetism in triangular moiré materials
Source: Nature. 2023 Nov 15;623(7987):509–13. doi: 10.1038/s41586-023-06633-0 (PMC10651480; doi:10.1038/s41586-023-06633-0)
Supplement: Supplementary file 6 — Source Data Extended Data Fig. 5 [file 41586_2023_6633_MOESM6_ESM.csv]

# single frequency measurement @ 792.79 nm; first line: filling factor	second line: slope (1/T)	third line: error bar (1/T)
0.5	0.52	0.54	0.56	0.5800000000000001	0.6000000000000001	0.6200000000000001	0.6400000000000001	0.6600000000000001	0.6800000000000002	0.7000000000000002	0.7200000000000002	0.7400000000000001	0.7600000000000002	0.7800000000000004	0.8000000000000003	0.8200000000000002	0.8400000000000003	0.8600000000000004	0.8800000000000003	0.9000000000000002	0.9200000000000004	0.9400000000000005	0.96	0.9700000000000001	0.9799999999999999	0.9899999999999999	1.0	1.01	1.0200000000000002	1.03	1.04	1.0499999999999998	1.0599999999999998	1.07	1.08	1.09	1.0999999999999999	1.11	1.12	1.1300000000000001	1.1400000000000001	1.1500000000000001	1.1600000000000001	1.1700000000000002	1.1800000000000002	1.1900000000000002	1.2000000000000002	1.2100000000000002	1.2200000000000002
10.693152158527804	11.09491460445679	10.714601644993783	10.60881685058534	10.505113371826305	10.504274327631627	10.414692717102607	10.446063081567972	10.307160245571847	10.284725876993623	10.23321542025551	9.832518908002873	9.990808907500023	10.050586864028284	10.014444204751987	10.00824401313861	9.784297878589358	9.948993105336665	9.911329466558971	9.529279246388962	9.555323675704361	9.856655129790456	9.82453201350895	10.202640172987543	10.104942831995107	10.370335972568467	10.489422642584765	10.655344057090703	11.229532785722386	12.637959774646845	14.169349954326654	15.390823938284225	15.94748382228566	16.862273441815145	17.179908798254548	17.417557048593064	17.544086179295608	17.662284985215543	17.743524806375763	17.753603919733933	18.1666694294936	18.487083861807143	18.52255132867032	18.826592091528987	19.635169268808475	20.02475024856278	20.31930923800473	20.693702021477407	20.744348148205642	20.400110221077178
0.18447920345855132	0.14260559984094684	0.2169504492200077	0.16963364212524376	0.21997568602737425	0.20047496093548633	0.14639585979292982	0.16318444037702148	0.18104627801434894	0.19092387392005064	0.15806609826892995	0.1560824565990533	0.1464953780074767	0.10976580090724539	0.14440728007019424	0.13510252433433026	0.13676356868118725	0.1774509610635251	0.17112066793123465	0.1345849371196449	0.15246094629196874	0.13336226282835023	0.1275984308391611	0.16091480993713742	0.17412180024387644	0.14628735326983838	0.15354738959940975	0.12774580270529629	0.1228417549746268	0.12091085784712285	0.18040048068215203	0.16000701360172206	0.13655943968902565	0.16907372973342621	0.14421147831693198	0.15884942740644667	0.13239539129515382	0.16097024364013848	0.15635283036563222	0.14740723549692042	0.180832760938234	0.17440591617311763	0.17426851769485366	0.18469449007464142	0.15851570890340363	0.20031868657460877	0.25282539964498396	0.22660358819684037	0.21612268249116626	0.20786780769908658
# broad measurement @ 790--794 nm; first line: filling factor	second line: slope (1/T)	third line: error bar (1/T)
0.5	0.52	0.54	0.56	0.5800000000000001	0.6000000000000001	0.6200000000000001	0.6400000000000001	0.6600000000000001	0.6800000000000002	0.7000000000000002	0.7200000000000002	0.7400000000000001	0.7600000000000002	0.7800000000000004	0.8000000000000003	0.8200000000000002	0.8400000000000003	0.8600000000000004	0.8800000000000003	0.9000000000000002	0.9200000000000004	0.9400000000000005	0.96	0.9799999999999999	1.0	1.0200000000000002	1.04	1.0599999999999998	1.08	1.0999999999999999	1.12	1.1400000000000001	1.1600000000000001	1.1800000000000002	1.2000000000000002	1.2200000000000002	1.2400000000000002	1.2600000000000002	1.2800000000000002	1.3000000000000003	1.3200000000000003	1.3400000000000003	1.3600000000000003	1.3800000000000003	1.4000000000000004	1.4200000000000004	1.4400000000000004	1.4600000000000004	1.4800000000000004
11.393686094741497	11.720283685072708	11.548095824943955	12.519100453766585	11.247780723707221	10.964241078084719	12.199329851372584	11.364702185490442	10.91205444738471	11.587401536348315	10.979669069341718	10.645862297783578	10.823417785911737	10.771399488782196	10.590374067892633	10.182409614678926	10.075661953304792	11.028440208620552	10.541527440067494	10.994227511157035	10.332395677184056	10.410932449593982	10.748227980238191	11.07198388762062	10.575532697929104	11.30588375189164	12.320185811074282	15.434635834795657	17.089000761990313	18.637140944159484	19.0927602694388	19.221054265356063	20.307672543664346	20.52777487519862	20.98501951495957	22.251460459027868	21.423174826030866	21.989346155173266	22.133640941797392	23.197299630934932	23.48632935248102	20.56006164800116	19.241851783563018	20.578223000679017	21.243268584181585	19.747426248083624	19.295229327211164	15.618076213251609	14.27181808253248	11.061406043069335
1.4950481474395003	0.5083130633294798	0.8619224867907811	0.8706258527787349	0.8386485468072192	0.8002511146010313	0.6414708166390145	0.7227149895659617	0.628913892128204	0.6230044862380522	0.45116594601051874	0.574504354803865	0.6888669066028145	0.6337761345274978	0.5244234030945575	0.33449867641935344	0.5333926244659486	0.572199976225064	0.8232087717829198	0.5268766308760757	0.5701656436904916	0.4543393782670445	0.44274710149715574	0.495005903177377	0.5093224584852183	0.47137345468453323	0.5275743715858218	0.5849730698173757	0.5949010619153317	0.4896970550273635	0.7426611516083848	0.752802259253284	0.32993370776396586	0.5817346323959742	0.8815847776981945	0.46546691485467656	0.9160096960234936	0.5736388007264359	0.763912552097634	0.7854649989737164	0.8739570215566843	0.8811250378908414	0.569641719087677	0.6623962861989562	0.3336496074115432	0.7345202305348107	0.9361297597347722	0.5252450854762627	0.8886736687948843	0.5990443993966558
[truncated: 45 more columns]
