# Supplementary material for: Kinetic magnetism in triangular moiré materials
Source: Nature. 2023 Nov 15;623(7987):509–13. doi: 10.1038/s41586-023-06633-0 (PMC10651480; doi:10.1038/s41586-023-06633-0)
Supplement: Supplementary file 7 — Source Data Extended Data Fig. 6 [file 41586_2023_6633_MOESM7_ESM.csv]

# Magnetic field (T)	reflection sigma-	reflection sigma+
2.000000000000000111e-01	4.460385783175567553e+00	-8.497535274156092555e+00
1.799999999999999933e-01	4.336435077692446072e+00	-8.554438292552234202e+00
1.600000000000000033e-01	4.066529737453116411e+00	-8.320039292730839975e+00
1.400000000000000133e-01	3.791873548848009534e+00	-8.062064654402568920e+00
1.199999999999999956e-01	3.528255045543847501e+00	-7.532612966601170967e+00
1.000000000000000056e-01	3.067387033398819796e+00	-6.868030005358093604e+00
8.999999999999999667e-02	2.869065904625824004e+00	-6.486711912841570893e+00
8.000000000000000167e-02	2.592016431505626883e+00	-6.414270405429533639e+00
7.000000000000000666e-02	2.399267726379711974e+00	-5.679853545275939553e+00
5.999999999999999778e-02	2.082425433113055391e+00	-5.085640292909445748e+00
5.000000000000000278e-02	1.714073941775318133e+00	-4.326040364350774325e+00
4.000000000000000083e-02	1.308644400785855311e+00	-3.869030183961413627e+00
2.999999999999999889e-02	7.963029112341502014e-01	-3.003268440792993488e+00
2.000000000000000042e-02	3.409358814073932820e-01	-2.230737631719946990e+00
1.000000000000000021e-02	-1.525093766744056722e-01	-1.459385604572240425e+00
0.000000000000000000e+00	-4.020896588676556860e-01	-4.772816574388230038e-01
-1.000000000000000021e-02	-8.993927487051252001e-01	3.537238792641588248e-01
-2.000000000000000042e-02	-1.272673691730666690e+00	1.150080371494915710e+00
-2.999999999999999889e-02	-1.630523307733522387e+00	2.030987676370784811e+00
-4.000000000000000083e-02	-1.919074834791928197e+00	2.913145204500807495e+00
-5.000000000000000278e-02	-2.202839792820146414e+00	3.510037506697628373e+00
-5.999999999999999778e-02	-2.580157170923378374e+00	4.054599035542068464e+00
-7.000000000000000666e-02	-2.800696552955884044e+00	4.732184318628334552e+00
-8.000000000000000167e-02	-3.019521343096982946e+00	5.358260403643512859e+00
-8.999999999999999667e-02	-3.297856760135740473e+00	6.023736381496703984e+00
-1.000000000000000056e-01	-3.415842114663334428e+00	6.641811037685307895e+00
-1.199999999999999956e-01	-3.607054831219862479e+00	7.308608680121459145e+00
-1.400000000000000133e-01	-3.985622432577244467e+00	7.695570637613862175e+00
-1.600000000000000033e-01	-4.222914806215396055e+00	8.457599571352034218e+00
-1.799999999999999933e-01	-4.245811752098589409e+00	8.808269333809612078e+00
-2.000000000000000111e-01	-4.399874977674585352e+00	9.011519914270408549e+00
-2.000000000000000111e-01	-4.460385783175567553e+00	8.927183425611723067e+00
-1.799999999999999933e-01	-4.254706197535274015e+00	8.863564922307560323e+00
-1.600000000000000033e-01	-4.254956242186104021e+00	8.210876942311131188e+00
-1.400000000000000133e-01	-4.070673334524023801e+00	7.733363100553674485e+00
-1.199999999999999956e-01	-3.770976960171459780e+00	7.276888730130387728e+00
-1.000000000000000056e-01	-3.575656367208431163e+00	6.398231827111992231e+00
-8.999999999999999667e-02	-3.370976960171461201e+00	5.926433291659229496e+00
-8.000000000000000167e-02	-3.224986604750849750e+00	5.302071798535457958e+00
-7.000000000000000666e-02	-3.058456867297731918e+00	4.861421682443300085e+00
-5.999999999999999778e-02	-2.772441507412036543e+00	4.342829076620830620e+00
-5.000000000000000278e-02	-2.442025361671728234e+00	3.631559207001252787e+00
-4.000000000000000083e-02	-2.288533666726202398e+00	2.527326308269337574e+00
-2.999999999999999889e-02	-1.763547061975351937e+00	1.918824790141101744e+00
-2.000000000000000042e-02	-1.426058224682979159e+00	1.063493480978749517e+00
-1.000000000000000021e-02	-1.026522593320237320e+00	4.484908019289193248e-01
0.000000000000000000e+00	-5.671191284157899304e-01	-5.152884443650620483e-01
1.000000000000000021e-02	-2.085908197892472060e-01	-1.370226826218960525e+00
2.000000000000000042e-02	1.406501160921607152e-01	-2.319432041435966596e+00
2.999999999999999889e-02	6.419539203429174279e-01	-2.927433470262542414e+00
4.000000000000000083e-02	8.817467404893726268e-01	-3.664207894266830579e+00
5.000000000000000278e-02	1.203375602786213250e+00	-4.421307376317194837e+00
5.999999999999999778e-02	1.733934631184141040e+00	-5.021700303625642903e+00
7.000000000000000666e-02	2.090962671905696624e+00	-5.648169315949267855e+00
8.000000000000000167e-02	2.348508662261117763e+00	-6.022950526879796485e+00
8.999999999999999667e-02	2.759260582246827909e+00	-6.480853723879256734e+00
1.000000000000000056e-01	2.972227183425612651e+00	-7.005483121986060269e+00
1.199999999999999956e-01	3.175299160564385659e+00	-7.493498839078398532e+00
1.400000000000000133e-01	3.620128594391854193e+00	-7.992766565458111927e+00
1.600000000000000033e-01	3.703607787104839844e+00	-8.588444365065186048e+00
1.799999999999999933e-01	4.010662618324701612e+00	-8.711180567958557219e+00
2.000000000000000111e-01	4.158296124307913288e+00	-9.011519914270401443e+00
