# Supplementary material for: Kinetic magnetism in triangular moiré materials
Source: Nature. 2023 Nov 15;623(7987):509–13. doi: 10.1038/s41586-023-06633-0 (PMC10651480; doi:10.1038/s41586-023-06633-0)
Supplement: Supplementary file 8 — Source Data Extended Data Fig. 7 [file 41586_2023_6633_MOESM8_ESM.csv]

# Magnetic field (T)	rho_AP @ nu = 0.9	rho_AP @ nu = 1.0	rho_AP @ nu = 1.2
-5.000000000000000000e-01	-9.018064120590640886e-01	-9.513976429728924211e-01	-9.933516591520064054e-01
-4.949999999999999956e-01	-9.021338088826156287e-01	-9.050762652801429553e-01	-9.428072878731723616e-01
-4.899999999999999911e-01	-8.684855283494384848e-01	-9.045101304293291511e-01	-9.438965026639627443e-01
-4.849999999999999867e-01	-8.846795406398071382e-01	-9.129785235349776595e-01	-9.228731780710106580e-01
-4.799999999999999822e-01	-8.617503102133365900e-01	-9.089937503934510943e-01	-8.884609069683617744e-01
-4.749999999999999778e-01	-8.681501265163308334e-01	-9.054787899955802910e-01	-8.946429081509037484e-01
-4.699999999999999734e-01	-8.808503088449780583e-01	-8.929393361405656426e-01	-9.190736082363356596e-01
-4.650000000000000244e-01	-8.582188982281520051e-01	-9.050714660304554071e-01	-8.766413042108367470e-01
-4.600000000000000200e-01	-8.817684568293034930e-01	-8.974446491753428345e-01	-8.875601108264221661e-01
-4.550000000000000155e-01	-8.636502403881184398e-01	-9.083446478515972977e-01	-9.247427380604649194e-01
-4.500000000000000111e-01	-8.722558721831211725e-01	-9.045165328986283226e-01	-9.173846563714650459e-01
-4.450000000000000067e-01	-8.774307881192046077e-01	-8.837658091687002893e-01	-9.336926333978358139e-01
-4.400000000000000022e-01	-8.734809940164613984e-01	-9.031813480958246210e-01	-9.270715544270887731e-01
-4.349999999999999978e-01	-8.701986465796373027e-01	-9.067030305795464873e-01	-8.918548714455761806e-01
-4.299999999999999933e-01	-8.717050730240655243e-01	-9.116388216180030257e-01	-9.174686389134285580e-01
-4.249999999999999889e-01	-8.467720751500489307e-01	-8.921870840362402522e-01	-9.086194762945103420e-01
-4.199999999999999845e-01	-8.883523166496737344e-01	-9.161782759498531270e-01	-9.038499205107516365e-01
-4.149999999999999800e-01	-8.641180057719838326e-01	-9.012825070471913724e-01	-9.041022323720423470e-01
-4.099999999999999756e-01	-8.627397346165586178e-01	-8.920412625087599245e-01	-9.219887774722973495e-01
-4.050000000000000266e-01	-8.564460514924322476e-01	-9.095092028160612907e-01	-8.911514928013365422e-01
-4.000000000000000222e-01	-8.667574598253058316e-01	-9.022296141532114566e-01	-8.999295692707552918e-01
-3.950000000000000178e-01	-8.514456894740295434e-01	-9.162889505278939417e-01	-9.359390647270474650e-01
-3.900000000000000133e-01	-8.775055627472714281e-01	-8.960179940364296769e-01	-9.382192531594587548e-01
-3.850000000000000089e-01	-8.845071025875804738e-01	-8.991047621128176459e-01	-9.376803745177483274e-01
-3.800000000000000044e-01	-8.560033677232867788e-01	-8.880843449442792359e-01	-8.984077252057921514e-01
-3.750000000000000000e-01	-8.791058253264604216e-01	-8.937116022705006158e-01	-9.403211608764442397e-01
-3.699999999999999956e-01	-9.031472557508576360e-01	-8.800653399498170604e-01	-9.274794402005458460e-01
-3.649999999999999911e-01	-8.682499822290010716e-01	-8.907438435890593365e-01	-9.495071945990836149e-01
-3.599999999999999867e-01	-9.000062821809022839e-01	-8.904297146610798963e-01	-9.100343668215239434e-01
-3.549999999999999822e-01	-8.729702682769809874e-01	-9.011599921790973688e-01	-9.230995992809222228e-01
-3.499999999999999778e-01	-8.631611998638681893e-01	-9.240196511169519455e-01	-8.982073688837676206e-01
-3.449999999999999734e-01	-8.749257133878292070e-01	-9.087427291507746974e-01	-9.090242669672996545e-01
-3.400000000000000244e-01	-8.946946752376329082e-01	-8.906387457770463811e-01	-9.189114305428200957e-01
-3.350000000000000200e-01	-8.742760655653268875e-01	-9.170856727942038322e-01	-9.022342251089352505e-01
-3.300000000000000155e-01	-8.702581317982560627e-01	-8.855627078343041303e-01	-9.162619170941226354e-01
-3.250000000000000111e-01	-8.766341756975858379e-01	-8.860568554855945411e-01	-9.231281910185608064e-01
-3.200000000000000067e-01	-8.867544622522526288e-01	-9.052910152879841688e-01	-9.004932589455634240e-01
-3.150000000000000022e-01	-8.828581490672530174e-01	-8.781675855052586410e-01	-8.654793559568962902e-01
-3.099999999999999978e-01	-8.839987773019862827e-01	-9.199621101783064248e-01	-9.197639087639671862e-01
-3.049999999999999933e-01	-8.764241224971562882e-01	-8.950453212283309146e-01	-9.036499030130854537e-01
-2.999999999999999889e-01	-8.648396326531614386e-01	-8.807927439254401580e-01	-8.684063050038496323e-01
-2.949999999999999845e-01	-8.642394508659029251e-01	-9.029104118806948742e-01	-9.181289776623520194e-01
-2.899999999999999800e-01	-8.755560514621998358e-01	-8.892829299054344494e-01	-9.156281774246968208e-01
-2.849999999999999756e-01	-8.974701228354344806e-01	-8.913918678726872047e-01	-9.424894567913447707e-01
-2.800000000000000266e-01	-8.576422877849562143e-01	-8.918577934261557871e-01	-9.055241451479750792e-01
-2.750000000000000222e-01	-8.766741152633861223e-01	-8.943283434384821096e-01	-8.956701442032151128e-01
-2.700000000000000178e-01	-8.573526855575325234e-01	-8.793696830935473496e-01	-8.778794753835378328e-01
-2.650000000000000133e-01	-8.713744507829142005e-01	-8.989139769672848113e-01	-8.865824924439358323e-01
-2.600000000000000089e-01	-8.386760329006048842e-01	-8.775595999683899473e-01	-8.870759966707973954e-01
-2.550000000000000044e-01	-8.673688253441923512e-01	-8.888035466767207904e-01	-9.233384805678543916e-01
-2.500000000000000000e-01	-8.362940241174054989e-01	-8.873190433808623157e-01	-8.929970758880189097e-01
-2.449999999999999956e-01	-8.229946628958975108e-01	-8.889817269349210571e-01	-9.176427890553463529e-01
-2.399999999999999911e-01	-8.294396742798044730e-01	-8.738985682803300792e-01	-8.965350471041829694e-01
-2.349999999999999867e-01	-8.560368508169954316e-01	-8.817185397738120933e-01	-8.804202265766224444e-01
-2.300000000000000100e-01	-8.551527180012484797e-01	-8.839519844998542375e-01	-8.708885897823100963e-01
-2.250000000000000056e-01	-8.621624825619612631e-01	-8.830136770344956254e-01	-8.902331650401262841e-01
-2.200000000000000011e-01	-8.234750929210475912e-01	-8.721172974385665855e-01	-8.881622471699809340e-01
-2.149999999999999967e-01	-8.257346090399582117e-01	-8.787233361473293369e-01	-8.800032463194971122e-01
-2.099999999999999922e-01	-8.237436768449032387e-01	-8.482423006089452322e-01	-9.025993555905169607e-01
-2.049999999999999878e-01	-8.414042507833507933e-01	-8.779205454802223585e-01	-8.779559079636797270e-01
-2.000000000000000111e-01	-8.018036005345183792e-01	-8.649250027788616402e-01	-8.998686851031667544e-01
-1.950000000000000067e-01	-7.930430539160679970e-01	-8.492588118802434360e-01	-9.129236862499766625e-01
-1.900000000000000022e-01	-8.025628454994000460e-01	-8.601892108377731105e-01	-9.053252491637844290e-01
-1.849999999999999978e-01	-7.604892820708605283e-01	-8.712700988229096222e-01	-8.897209964713113095e-01
-1.799999999999999933e-01	-7.916268396028081078e-01	-8.382382655709151864e-01	-9.041564750301966935e-01
-1.749999999999999889e-01	-7.749777395812511571e-01	-8.480261292276460861e-01	-8.567789156413055940e-01
-1.700000000000000122e-01	-7.700563770964201638e-01	-8.338067251777028233e-01	-8.632998312645777661e-01
-1.650000000000000078e-01	-7.682403568232019087e-01	-8.359009272929148748e-01	-8.730010198783754172e-01
-1.600000000000000033e-01	-7.984422047506501974e-01	-8.236297082296749617e-01	-8.708589407027674811e-01
-1.549999999999999989e-01	-7.382890063965692473e-01	-8.138283168956066405e-01	-8.868864576206897388e-01
-1.499999999999999944e-01	-7.587210923084314329e-01	-8.294595069485020122e-01	-8.567956832149058455e-01
-1.449999999999999900e-01	-7.360641172278206135e-01	-7.927249736038769479e-01	-8.839913259302558668e-01
-1.400000000000000133e-01	-7.209819421525215377e-01	-7.866778344378515531e-01	-9.012208247533490812e-01
-1.350000000000000089e-01	-7.201376995016992577e-01	-7.826335555323378212e-01	-8.643003241030664530e-01
-1.300000000000000044e-01	-7.005013573182695685e-01	-7.725633658177485374e-01	-8.592813457014158995e-01
-1.250000000000000000e-01	-6.757192470240444004e-01	-7.751233232435484899e-01	-8.487360820546664408e-01
-1.199999999999999956e-01	-6.796253853797940003e-01	-7.495995755686579720e-01	-8.612740551103766906e-01
-1.150000000000000050e-01	-6.473471326521325064e-01	-7.526576370817231743e-01	-8.415654887769664638e-01
-1.100000000000000006e-01	-6.450656250980455475e-01	-7.372243764047399228e-01	-8.532797854076081823e-01
-1.049999999999999961e-01	-6.331051463954517899e-01	-7.282647857155549742e-01	-8.790593097236443221e-01
-1.000000000000000056e-01	-6.237058515474741549e-01	-6.903528996045124044e-01	-8.068505401839137781e-01
-9.500000000000000111e-02	-5.918378954554476268e-01	-6.525328595751722638e-01	-8.079310676158644178e-01
-8.999999999999999667e-02	-5.911326419722306991e-01	-6.436599312232013093e-01	-8.123886035012853890e-01
-8.500000000000000611e-02	-5.815769172178141266e-01	-6.410096108805563020e-01	-8.084995140506975320e-01
-8.000000000000000167e-02	-5.464844782961978398e-01	-6.245390010380169610e-01	-7.923356539572032897e-01
-7.499999999999999722e-02	-5.025769471782447484e-01	-6.094831767862504135e-01	-7.729914241247226592e-01
-7.000000000000000666e-02	-4.855349315530977927e-01	-5.597076635104939468e-01	-7.952552937875579930e-01
-6.500000000000000222e-02	-4.817197906678449826e-01	-5.377307580234738094e-01	-7.816940766244193650e-01
-5.999999999999999778e-02	-4.447513358726566390e-01	-5.165697516916113452e-01	-7.359961278887966474e-01
-5.500000000000000028e-02	-3.864495085008550768e-01	-4.799225010505763778e-01	-7.223759891962238111e-01
-5.000000000000000278e-02	-3.664662887648881262e-01	-4.246527498014328605e-01	-7.072793680317870368e-01
-4.499999999999999833e-02	-3.368805740234550039e-01	-4.007385292738995797e-01	-6.386655503079395890e-01
-4.000000000000000083e-02	-2.953741878895999595e-01	-3.603957623574499114e-01	-5.930549502346150748e-01
-3.500000000000000333e-02	-2.592823286975753372e-01	-3.356162222064735801e-01	-5.497900069875755191e-01
-2.999999999999999889e-02	-2.291178318068701480e-01	-2.678316614613751590e-01	-4.698007475340685302e-01
-2.500000000000000139e-02	-1.683448370208622258e-01	-2.224865373684963565e-01	-3.948271937111974550e-01
-2.000000000000000042e-02	-1.381516921810965193e-01	-1.594133637571608642e-01	-2.933800882989818781e-01
-1.499999999999999944e-02	-9.552758627504490119e-02	-1.243006790190812616e-01	-2.134409128108205878e-01
-1.000000000000000021e-02	-3.301836048385740907e-02	-5.250583302390955664e-02	-1.033513466605816833e-01
-5.000000000000000104e-03	4.590833095446352971e-03	1.739536945562190559e-02	1.542015124810745645e-02
0.000000000000000000e+00	4.862619233865398544e-02	6.564250797565157614e-02	1.257267035615604323e-01
5.000000000000000104e-03	1.029812394074678394e-01	1.139001478172615434e-01	2.348248089565382335e-01
1.000000000000000021e-02	1.338080605447234950e-01	1.695276997129535890e-01	3.195454766136315850e-01
1.499999999999999944e-02	1.823546681987573970e-01	2.172247411357487723e-01	3.635485136712116594e-01
2.000000000000000042e-02	2.423425167279331938e-01	2.593227507092198403e-01	4.302196944635364173e-01
2.500000000000000139e-02	2.481277017259398143e-01	3.033887585584456592e-01	5.049833415917094337e-01
2.999999999999999889e-02	3.177721527766204646e-01	3.639058057112009581e-01	5.837377572805227954e-01
3.500000000000000333e-02	3.364381962460470388e-01	4.003700160970636857e-01	5.905654352400198093e-01
4.000000000000000083e-02	3.765600902143562134e-01	4.235121147433014710e-01	6.417285148115869919e-01
4.499999999999999833e-02	4.159862274496525236e-01	4.747429565460385970e-01	6.581111925826408360e-01
5.000000000000000278e-02	4.303294666589004280e-01	5.045428197945016624e-01	6.953930749576565651e-01
5.500000000000000028e-02	4.753531286700619085e-01	5.306948405052618334e-01	7.331574031574443762e-01
5.999999999999999778e-02	5.252860267601913158e-01	5.376146792088428716e-01	7.559069977086794179e-01
6.500000000000000222e-02	5.485086466959288032e-01	5.674322225116285034e-01	7.617380179405256468e-01
7.000000000000000666e-02	5.639305787358457334e-01	5.948398572719304500e-01	7.414456350350546732e-01
7.499999999999999722e-02	5.772159729149424212e-01	6.321401514749276362e-01	7.843289927422083530e-01
8.000000000000000167e-02	5.958739990752537352e-01	6.368193167302170776e-01	7.980788600257482379e-01
8.500000000000000611e-02	6.219934921879300971e-01	6.636044327372876417e-01	8.006820086114476709e-01
8.999999999999999667e-02	6.266408036187495201e-01	6.678222600577461421e-01	8.327426383499043627e-01
9.500000000000000111e-02	6.592666378042443265e-01	6.971905287234430038e-01	8.088278239162820515e-01
1.000000000000000056e-01	6.676052771017412235e-01	7.126815070046622624e-01	8.304369510821070222e-01
1.049999999999999961e-01	6.811810800901881846e-01	7.351648288017976762e-01	8.253262485141718008e-01
1.100000000000000006e-01	7.140933683420608302e-01	7.578138747774150197e-01	8.355418899032039937e-01
1.150000000000000050e-01	7.336983555551057634e-01	7.496932478050497561e-01	8.301908769943963096e-01
1.199999999999999956e-01	7.159087004329085513e-01	7.775958122110896431e-01	8.630843089812207936e-01
1.250000000000000000e-01	7.373413494293917791e-01	7.776121615895188466e-01	8.375980661771400548e-01
1.300000000000000044e-01	7.597794201999769070e-01	7.863804389524701177e-01	8.277165018372518723e-01
1.350000000000000089e-01	7.461294363671864271e-01	8.123441866564828917e-01	8.532904055841535884e-01
1.400000000000000133e-01	7.783105034533156497e-01	8.092529716631901016e-01	8.620892059414613229e-01
1.449999999999999900e-01	7.545644501766979317e-01	8.030450063370810909e-01	8.595794185017709976e-01
1.499999999999999944e-01	7.895022778314206846e-01	8.333239042328024482e-01	8.178257615889695797e-01
1.549999999999999989e-01	7.720135210829348615e-01	8.197133492293385837e-01	8.764890362348779496e-01
1.600000000000000033e-01	7.960247861144059689e-01	8.614095782303184956e-01	8.590282485159776993e-01
1.650000000000000078e-01	8.064012297328728707e-01	8.453209038580233869e-01	8.842984492162989651e-01
1.700000000000000122e-01	7.999699217006326357e-01	8.451602663987820563e-01	8.534871665383221284e-01
1.749999999999999889e-01	8.167892848927479355e-01	8.462313921326126698e-01	8.827705535916159363e-01
1.799999999999999933e-01	8.383264385697546395e-01	8.532239970777057980e-01	8.679803427864121179e-01
1.849999999999999978e-01	8.254496419964811871e-01	8.745563167737885335e-01	8.708503276890314782e-01
1.900000000000000022e-01	8.348975640151787836e-01	8.699945937135585838e-01	8.826209137846103836e-01
1.950000000000000067e-01	8.564380746153834600e-01	8.902699362550142714e-01	8.697779986196504387e-01
2.000000000000000111e-01	8.540353630905552773e-01	8.733436301950893155e-01	8.491115938635155347e-01
2.049999999999999878e-01	8.322115191220228470e-01	8.673451755630542381e-01	9.066093854210444114e-01
2.099999999999999922e-01	8.459550947640861462e-01	8.747201389217756917e-01	8.991428723394400135e-01
2.149999999999999967e-01	8.554625371214613638e-01	8.708424061942827699e-01	8.859920523086686206e-01
2.200000000000000011e-01	8.573906565185859252e-01	8.884920049627381688e-01	8.995494948549381808e-01
2.250000000000000056e-01	8.542453299426225888e-01	8.997672363096144155e-01	8.755564311549272061e-01
2.300000000000000100e-01	8.684061833670100317e-01	8.932479524613424759e-01	8.790454196385755203e-01
2.349999999999999867e-01	8.699626894888015105e-01	9.034862194668432656e-01	9.094533763557512973e-01
2.399999999999999911e-01	8.770419709335151026e-01	8.946927245415808860e-01	9.000267959567573861e-01
2.449999999999999956e-01	8.868083012048949554e-01	8.932599160475376276e-01	8.979966048587267879e-01
2.500000000000000000e-01	8.691656271723624538e-01	8.789225263822879608e-01	9.037409045720470324e-01
2.550000000000000044e-01	8.883234400991071311e-01	9.053861831046347008e-01	8.950511630721766920e-01
2.600000000000000089e-01	8.850449256956102184e-01	9.080572354637257426e-01	8.952011878690508961e-01
2.650000000000000133e-01	8.854061591694157851e-01	9.114073636891396601e-01	8.771314400292403723e-01
2.700000000000000178e-01	8.801570199925358162e-01	9.145188425770111040e-01	8.985188586714908388e-01
2.750000000000000222e-01	8.908268161647036054e-01	8.998997286015614216e-01	8.964438612879227497e-01
2.800000000000000266e-01	9.092427039330982508e-01	8.971279736941526473e-01	9.221098354108531181e-01
2.849999999999999756e-01	8.983131861766543436e-01	9.147674194912089884e-01	8.846621814519201044e-01
2.899999999999999800e-01	8.745480628401721690e-01	9.156168125823636039e-01	8.702740617581924409e-01
2.949999999999999845e-01	9.029800558316970482e-01	9.152332601898905962e-01	8.925781920640306621e-01
2.999999999999999889e-01	9.219547230627950229e-01	8.959470754766958311e-01	8.870494931481718304e-01
3.049999999999999933e-01	9.067192437152274964e-01	9.087898157707207103e-01	8.908543502717454210e-01
3.099999999999999978e-01	9.145200097453782817e-01	9.114746110122315947e-01	8.989056399466723857e-01
3.150000000000000022e-01	8.860619898876589406e-01	9.176931973465414227e-01	9.133802841650704440e-01
3.200000000000000067e-01	9.094034003652834430e-01	9.247445147668675869e-01	8.865245695002550441e-01
3.250000000000000111e-01	8.999417108003616717e-01	8.958633101839598156e-01	9.354489980791963477e-01
3.300000000000000155e-01	9.089377045849342807e-01	9.138597242741529625e-01	9.212679435780227744e-01
3.350000000000000200e-01	8.911891377628793354e-01	9.275251404741163830e-01	9.106329399301764660e-01
3.400000000000000244e-01	9.257645866844455007e-01	9.050153741002109342e-01	9.077786744622485804e-01
3.449999999999999734e-01	9.110138211445687473e-01	9.189201410689447069e-01	8.733899462419137949e-01
3.499999999999999778e-01	9.099780206458696341e-01	9.196487979978558158e-01	8.925209478611375591e-01
3.549999999999999822e-01	9.245067099163097879e-01	9.206600109824465417e-01	9.140280996659678747e-01
3.599999999999999867e-01	9.022316322988915838e-01	9.054159902087308698e-01	9.198953755657456322e-01
3.649999999999999911e-01	9.053241824849019848e-01	9.098094771152730464e-01	9.032821579596368444e-01
3.699999999999999956e-01	9.170713879095648835e-01	9.178480555670170959e-01	9.015124933824142373e-01
3.750000000000000000e-01	9.101463666017641785e-01	9.310536858364749646e-01	9.182274131674030837e-01
3.800000000000000044e-01	9.087775701505520498e-01	9.256747435257839385e-01	8.810360650887467671e-01
3.850000000000000089e-01	9.165898936284189169e-01	9.234513648480973114e-01	9.120259060769749793e-01
3.900000000000000133e-01	9.098644613129825975e-01	9.202732796601750254e-01	9.171368557329648841e-01
3.950000000000000178e-01	9.218789656015812239e-01	9.229772844630793616e-01	9.021459760521690630e-01
4.000000000000000222e-01	9.137885429773130452e-01	9.207987487246415137e-01	8.892920465922541373e-01
4.050000000000000266e-01	9.112979064720246880e-01	9.335500871179631677e-01	9.108860464225293496e-01
4.099999999999999756e-01	9.060704944967200580e-01	9.213134908543799684e-01	8.957434037796597748e-01
4.149999999999999800e-01	9.172996666814060562e-01	9.292138223242837336e-01	8.971923062364017820e-01
4.199999999999999845e-01	9.174138328162100287e-01	9.103464175814913739e-01	9.337124020552958203e-01
4.249999999999999889e-01	9.315744114159456579e-01	9.112841466519329137e-01	9.140896942489418198e-01
4.299999999999999933e-01	9.274537136916908286e-01	9.341256280382574939e-01	8.764314755488505915e-01
4.349999999999999978e-01	9.146062794687598307e-01	9.364729767856133646e-01	9.042011217212091445e-01
4.400000000000000022e-01	9.083158629666053807e-01	9.266421907355469889e-01	9.350334462015824633e-01
4.450000000000000067e-01	9.269748609220188618e-01	9.325083180374590386e-01	9.072762869551120879e-01
4.500000000000000111e-01	8.982790660666709615e-01	9.260106177086803170e-01	9.129225665278090096e-01
4.550000000000000155e-01	9.149735514537130632e-01	9.144528280410042509e-01	9.074078980813222728e-01
4.600000000000000200e-01	9.278781843715415700e-01	9.341555466631032978e-01	9.126969255670058789e-01
4.650000000000000244e-01	9.073601302053770912e-01	9.391280739609472183e-01	9.115082225734371102e-01
4.699999999999999734e-01	9.128264650697336391e-01	9.232250386051583657e-01	9.219731981884953242e-01
4.749999999999999778e-01	9.286375423785496741e-01	9.301518790863693154e-01	9.194669906361473410e-01
4.799999999999999822e-01	9.032910405943501697e-01	9.241972285182045166e-01	9.162921302684465807e-01
4.849999999999999867e-01	9.120280562757290266e-01	9.183688643749658986e-01	9.104495035389187363e-01
4.899999999999999911e-01	9.325101673415095993e-01	9.208209363712516193e-01	9.138650018791325547e-01
4.949999999999999956e-01	8.949955168955425755e-01	9.251027281604415897e-01	9.364852600699731244e-01
5.000000000000000000e-01	9.190083121202453631e-01	9.379029207758368125e-01	8.972301694865874033e-01
