# Supplementary material for: Kinetic magnetism in triangular moiré materials
Source: Nature. 2023 Nov 15;623(7987):509–13. doi: 10.1038/s41586-023-06633-0 (PMC10651480; doi:10.1038/s41586-023-06633-0)
Supplement: Supplementary file 9 — Source Data Extended Data Fig. 8 [file 41586_2023_6633_MOESM9_ESM.csv]

# Filling factor	theta_CW @ T_min = 65 mK	errorbar @ T_min = 65 mK	theta_CW @ T_min = 130 mK	errorbar @ T_min = 130 mK	theta_CW @ T_min = 195 mK	errorbar @ T_min = 195 mK
5.000000000000000000e-01	-1.701355726546204394e+01	2.228790562401329467e+01	2.860802275110924331e+00	2.163997930194188868e+01	3.220352872536145128e+01	2.284033112468705795e+01
5.200000000000000178e-01	-2.357357231558822619e+01	1.457716592915606846e+01	1.196194856371042725e+01	1.322404739217043712e+01	5.227200347101655353e+01	1.253518361094310229e+01
5.400000000000000355e-01	-2.545660069868930719e+01	1.619123018735364994e+01	9.530032922160215136e+00	1.623437058823084911e+01	4.943021472139463413e+01	1.675999776890574466e+01
5.600000000000000533e-01	-4.323297782410156032e+01	1.529069771934422484e+01	-4.797160507760738213e+00	1.395663403277885628e+01	3.324963249362691897e+01	1.304333383605692198e+01
5.800000000000000711e-01	-4.369868947399666581e+01	2.147011888028868043e+01	1.949887925000878397e+01	2.284089684754509264e+01	7.324149893351604135e+01	2.462075976708073810e+01
6.000000000000000888e-01	-3.375047127566502070e+01	1.909163832474348510e+01	1.374165758039258556e+01	1.695033986871887066e+01	5.432947038253968230e+01	1.680327740742492537e+01
6.200000000000001066e-01	-3.513156447942407823e+01	1.986270666621591729e+01	1.607114579241632057e+01	1.642086427191776110e+01	5.972139525633517110e+01	1.430506519346026018e+01
6.400000000000001243e-01	-3.845316641804788560e+01	1.701262310204442940e+01	7.134968991894049317e+00	1.606008503286836842e+01	4.789488850318650037e+01	1.592313357158298537e+01
6.600000000000001421e-01	-5.439200248886384514e+01	2.007402738438443990e+01	9.922782322426412227e-01	2.082786798661399530e+01	4.972711759081316529e+01	2.258826102852071926e+01
6.800000000000001599e-01	-4.789383139008298684e+01	2.265522715035382006e+01	4.841096462279965706e+00	2.204443981279097642e+01	4.747781134349029486e+01	2.238899966088574445e+01
7.000000000000001776e-01	-4.020918947296429735e+01	1.834613412641514785e+01	-3.525451498374979842e+00	1.890093549807492224e+01	3.722664455006746209e+01	2.145092815391898355e+01
7.200000000000001954e-01	-2.905929645916272008e+01	2.290580780787681547e+01	2.313274755877557709e+01	1.976201815967700881e+01	6.109997272790927525e+01	1.786138775698345427e+01
7.400000000000001021e-01	-4.320756688952729263e+01	2.117573174823360560e+01	1.214724276069703102e+01	2.128931145404126468e+01	5.910276894406957382e+01	2.276290258348622331e+01
7.600000000000002309e-01	-5.176614377989497484e+01	1.877886167240142967e+01	-6.141377648782788690e+00	1.490979569112207770e+01	3.061479795499829848e+01	1.335439743285617453e+01
7.800000000000003597e-01	-5.194049598530870071e+01	2.255615078811018392e+01	3.837970007917619331e+00	2.014721815224367418e+01	4.350244994292394551e+01	1.990693674824201764e+01
8.000000000000002665e-01	-6.169813774247310079e+01	1.954376408684153787e+01	-1.195116393057510429e+01	1.903087242894288877e+01	2.873516762495852106e+01	2.044498884966408525e+01
8.200000000000001732e-01	-5.475450374896009009e+01	1.975827530179399361e+01	-1.657532784531501235e+01	1.830682944996308237e+01	1.407583909240329056e+01	1.740989945685838691e+01
8.400000000000003020e-01	-4.744619036461192252e+01	1.735638401980253320e+01	-7.535162215041454559e+00	1.860572391813162696e+01	2.945841803623038402e+01	2.005933124378979215e+01
8.600000000000004308e-01	-5.800836274812259319e+01	1.862555238125654711e+01	-1.064258228788298233e+01	1.687275206873265887e+01	2.471872220643590978e+01	1.586521583596132956e+01
8.800000000000003375e-01	-6.287978100336490428e+01	1.712260461395306166e+01	-1.587301080756773786e+01	1.619001019744108305e+01	1.960131332718946595e+01	1.484923434060087644e+01
9.000000000000002442e-01	-5.009326658094840212e+01	2.087371597790950162e+01	-1.523155483972389845e+01	1.822403093780641115e+01	1.826129450237738538e+01	1.695554283651442873e+01
9.200000000000003730e-01	-5.748569488263799343e+01	1.655715082137210814e+01	-1.838940369372507178e+01	1.627208329558217415e+01	1.036623943993416042e+01	1.592067796942057356e+01
9.400000000000005018e-01	-5.923064231229551524e+01	1.591117460395327932e+01	-1.564069136310782326e+01	1.477039172161165403e+01	2.152963144625071124e+01	1.515835450889276181e+01
9.599999999999999645e-01	-5.466175333906598155e+01	1.553655728196094898e+01	-1.962484931206232019e+01	1.752394801514050826e+01	6.412384756250563811e+00	1.815364593868413579e+01
9.700000000000000844e-01	-4.751312526332034736e+01	1.788074324303774532e+01	-7.700336294588040253e+00	1.559143153035902785e+01	2.476892187952741864e+01	1.411028832099700558e+01
9.799999999999998712e-01	-5.402262045671637480e+01	1.450734730428398933e+01	-1.500894668179316227e+01	1.719589796104314772e+01	1.671487624137143513e+01	1.752054025432175877e+01
9.899999999999998801e-01	-4.424184161678851979e+01	1.269901044823840053e+01	-6.382942978782727650e+00	1.387945280789302238e+01	2.738089345985058287e+01	1.537582344857958638e+01
1.000000000000000000e+00	-4.801399716322362821e+01	1.759958762891709227e+01	-1.509038916248988471e+01	1.956813912106579423e+01	1.114260289926694725e+01	1.956281711191628503e+01
1.010000000000000009e+00	-3.399058262453292656e+01	1.394388357282263691e+01	9.626820944365190869e+00	1.390034881178852899e+01	4.417265788444272090e+01	1.359222819350750910e+01
1.020000000000000240e+00	-1.660795606918265221e+01	1.458270970995728533e+01	2.186669156461348251e+01	1.520753417375877170e+01	5.261952639031397183e+01	1.483337595942455778e+01
1.030000000000000027e+00	5.362797294743783638e+00	1.381938651960484954e+01	3.628409264517743793e+01	1.689422418117175440e+01	6.099668455545408108e+01	1.858073939206383685e+01
1.040000000000000036e+00	2.672113279034791944e+01	1.225465895811766615e+01	6.742440960002106465e+01	1.229912849140959175e+01	9.886670085724182400e+01	1.280374801567093712e+01
1.049999999999999822e+00	2.876464241652315579e+01	1.317751417194894969e+01	5.986604761283543041e+01	1.700734082458657426e+01	8.143165772609256692e+01	2.067424676788840188e+01
1.059999999999999831e+00	3.682687721241937595e+01	1.266026889245968334e+01	7.035622404804074392e+01	1.428832553800152816e+01	9.701316851355018400e+01	1.547504647854585791e+01
1.070000000000000062e+00	4.914867163004577577e+01	1.294107027290330691e+01	9.067856162983396473e+01	1.175668329843389870e+01	1.213051523009679897e+02	1.034430080443923394e+01
1.080000000000000071e+00	5.173589366633474640e+01	1.289664367977207604e+01	8.953192572855442677e+01	1.289851584384641114e+01	1.162611884130461704e+02	1.354742070931618514e+01
1.090000000000000080e+00	5.013040497581396693e+01	1.260298541339759204e+01	8.756382543911018956e+01	1.155598869646294702e+01	1.161074545349117955e+02	1.134737481637572465e+01
1.099999999999999867e+00	5.254609870569721153e+01	1.362329653773534766e+01	9.087202420519486168e+01	1.318281327488787191e+01	1.182027043675730198e+02	1.316386304334780277e+01
1.110000000000000098e+00	5.635536629429127942e+01	1.256542683271263527e+01	9.339296916776011415e+01	1.229880432706139004e+01	1.195672575418579129e+02	1.338934514883579219e+01
1.120000000000000107e+00	5.692169803639910697e+01	1.290048922822150246e+01	9.725021468252627699e+01	1.199862512405534076e+01	1.264038571144777734e+02	1.159406482320019904e+01
1.130000000000000115e+00	5.755442659885870427e+01	1.419874873867915532e+01	1.000218559408312160e+02	1.374341094693065202e+01	1.344312844023863818e+02	1.319014881940530515e+01
1.140000000000000124e+00	6.549081918885129028e+01	1.456440987631116357e+01	9.918795193137016497e+01	1.655910773040167072e+01	1.213966362382108883e+02	1.769725840002416817e+01
1.150000000000000133e+00	6.339653788038600624e+01	1.452675634950331940e+01	1.029710265287111923e+02	1.440218095864032755e+01	1.297209392470010130e+02	1.411153412278126495e+01
1.160000000000000142e+00	6.755844005209795000e+01	1.397233866747960995e+01	1.050464090150664163e+02	1.470025316690527006e+01	1.284438345414537253e+02	1.617156488244914669e+01
1.170000000000000151e+00	7.126462257827751046e+01	1.290721813249747640e+01	1.113134127579373711e+02	1.164075825216830040e+01	1.400442281960138473e+02	1.111979237017790290e+01
1.180000000000000160e+00	6.965998200175694421e+01	1.374587679467307844e+01	1.120287483900799401e+02	1.378072599538792176e+01	1.388552558122837013e+02	1.403715592564707215e+01
1.190000000000000169e+00	7.862444374116445545e+01	1.514509145516947441e+01	1.150913653655204030e+02	1.573341815921720155e+01	1.386598088829664732e+02	1.625014899412145652e+01
1.200000000000000178e+00	7.085492505480685566e+01	1.320656510426967323e+01	1.078056168381747710e+02	1.250235132090860013e+01	1.348425746755602859e+02	1.263953257118443041e+01
1.210000000000000187e+00	7.010821203761996401e+01	1.093687494828505180e+01	1.050209502655866061e+02	1.162707830075614446e+01	1.318248095162562379e+02	1.294167145606978586e+01
1.220000000000000195e+00	7.064265521214423416e+01	1.129427859671445233e+01	1.080999106847152547e+02	1.115181785832370132e+01	1.358009852213095883e+02	1.192896123642491268e+01
1.230000000000000204e+00	7.148879890681156724e+01	1.289144892182805435e+01	1.104111985709928376e+02	1.245589052206410763e+01	1.369824888208343054e+02	1.242896570827032043e+01
1.240000000000000213e+00	6.956771070837250193e+01	1.281090752490845830e+01	1.064415976809242039e+02	1.322950099956650227e+01	1.328875812930024267e+02	1.386652192648509896e+01
1.250000000000000222e+00	6.183982556728989977e+01	1.013007787952978234e+01	9.207811279969922680e+01	1.002288169363705350e+01	1.173524218679469300e+02	1.117913525306244082e+01
1.260000000000000231e+00	7.521189117404581737e+01	1.423417527029057972e+01	1.174980000197246426e+02	1.564581077228814010e+01	1.497138850455209251e+02	1.719696121863587379e+01
1.270000000000000240e+00	6.864006738894593695e+01	1.251965452045250160e+01	1.002157882032191338e+02	1.562369589598784714e+01	1.228215066787257257e+02	1.816584234089512506e+01
1.280000000000000249e+00	7.126360187920379019e+01	1.342336620283181325e+01	1.087386700156876316e+02	1.404390452389903032e+01	1.366142135356307676e+02	1.501768829156785401e+01
1.290000000000000258e+00	7.374538846735795516e+01	1.232743311708919443e+01	1.066560084128924615e+02	1.543809411182220437e+01	1.357945510361891479e+02	1.728090499436960314e+01
1.300000000000000266e+00	7.268485651024379024e+01	1.207668932055787891e+01	1.055032365762097299e+02	1.481978332830744804e+01	1.388610244564121103e+02	1.805710427890539904e+01
1.310000000000000275e+00	6.670862657645726301e+01	1.555516230293746993e+01	9.694148927863918175e+01	1.852167392965138148e+01	1.211541731140014377e+02	1.994059341458556744e+01
1.320000000000000284e+00	5.633768960593940989e+01	1.559618387666161610e+01	8.252497791879228828e+01	2.057189529819820706e+01	1.052763751244042680e+02	2.308499016977886953e+01
1.330000000000000293e+00	4.991095818647542615e+01	1.298073694439753822e+01	9.017580057357623957e+01	1.385351609811753271e+01	1.278291291025734893e+02	1.578179264273843785e+01
1.340000000000000302e+00	3.163272107284392121e+01	1.340347862713612237e+01	5.836628856443395819e+01	1.958161743011813272e+01	7.857437662408690926e+01	2.332338230991801709e+01
1.350000000000000311e+00	3.473495231446950271e+01	1.447400377482713196e+01	7.539439296492875542e+01	1.559970622944770646e+01	1.094012118700306928e+02	1.482477120911738311e+01
1.360000000000000320e+00	3.775467926138541941e+01	1.281222909819539346e+01	6.986977640745351437e+01	1.759728293992418102e+01	9.540415593362261859e+01	2.061408817370898916e+01
1.370000000000000329e+00	5.941185225810216508e+01	1.228622368994551373e+01	8.819819234798946184e+01	1.383468370279746473e+01	1.137968165997749708e+02	1.421357491472859280e+01
1.380000000000000338e+00	6.337715990452139181e+01	1.409141958835093611e+01	9.278890379021284218e+01	1.713824885378262408e+01	1.246222470288192739e+02	1.974020260550340211e+01
1.390000000000000346e+00	6.084705837866156486e+01	1.280019956437677742e+01	1.037335905330674990e+02	1.451188592089101093e+01	1.395481945316283259e+02	1.590303825154028949e+01
1.400000000000000355e+00	4.897320671699609562e+01	1.495362756440474428e+01	9.087437563565305254e+01	1.481959445979054024e+01	1.257179668146898024e+02	1.455405253165129942e+01
1.410000000000000364e+00	3.481285139037891696e+01	1.083336555522774525e+01	6.407741092020376072e+01	1.022196967453683492e+01	9.329521135807776488e+01	1.038370162257264795e+01
1.420000000000000373e+00	4.770456716193909585e+01	1.728164076685060024e+01	8.046480133660459444e+01	2.123352506082035163e+01	1.083906699216457667e+02	2.263526602264219534e+01
1.430000000000000382e+00	4.553962621500875940e+01	1.414149945265231700e+01	7.379839926656822513e+01	2.052502670829742826e+01	1.024847813241840413e+02	2.504155466005354924e+01
1.440000000000000391e+00	3.740955587312317476e+01	1.698379151921503194e+01	7.026201971287055414e+01	1.796882775307572899e+01	9.887794998121137269e+01	1.872295148305093093e+01
1.450000000000000400e+00	3.010454763093815700e+01	1.458115468388942304e+01	6.451420862321425886e+01	1.842466821636743646e+01	9.266911262918731040e+01	2.043396405134459215e+01
1.460000000000000409e+00	1.856254754326650414e+01	1.623346797869544389e+01	4.896899569749542280e+01	2.123122831265555988e+01	7.019229088793733240e+01	2.347660951271480556e+01
1.470000000000000417e+00	5.176103177285571455e+00	2.319930622292122280e+01	2.739882124795957452e+01	2.663999502269269826e+01	4.639869212197157111e+01	2.951253452818821543e+01
1.480000000000000426e+00	-1.620781656128664494e+01	1.964806887933015389e+01	4.020347429280706208e+00	2.613108021727541086e+01	1.860916692742683765e+01	3.040695081825199964e+01
1.490000000000000435e+00	-4.311692937181472729e+01	1.973625664215126108e+01	2.292711499140771547e+00	2.073275293512665485e+01	3.248535938169840165e+01	2.180624290356131922e+01
1.500000000000000444e+00	-4.098406409218552682e+01	3.343320640516822806e+01	-1.371297844481422334e+00	3.123094800263949722e+01	1.743260669389184514e+01	3.143552300644225639e+01
1.510000000000000453e+00	-6.727932346654021956e+01	2.392146522026528643e+01	-4.328634967816172008e+01	3.323463625775987396e+01	-2.035007493557269953e+01	4.131208647626983321e+01
1.520000000000000462e+00	-6.431214626744909424e+01	2.558024161997810353e+01	-2.070385226845872850e+01	2.805946605206698763e+01	1.109709982730949207e+01	2.988457291419394224e+01
1.520000000000000018e+00	-6.064462220654820612e+01	3.687622704505323412e+01	-2.910673177871901274e+01	3.540749464839749550e+01	-1.159931951341740586e+01	3.440978913461916733e+01
1.539999999999999813e+00	-1.260529151977620756e+02	3.213068643245201628e+01	-8.738382214168328233e+01	2.202585728599674297e+01	-5.358968113422891832e+01	1.950320823103156087e+01
1.560000000000000053e+00	-1.309832048134528577e+02	4.964766499950041378e+01	-7.465133822672089536e+01	4.140837531557524187e+01	-3.925501455670151074e+01	3.889775964677486542e+01
1.579999999999999849e+00	-1.570268592250661186e+02	4.997603973570036118e+01	-1.029271239899180870e+02	5.055241048399630444e+01	-8.001388658096723816e+01	4.731404561543999421e+01
1.600000000000000089e+00	-1.926287013730559465e+02	5.887015149325637253e+01	-1.477373435793494707e+02	5.764770275158739565e+01	-1.281437589553416672e+02	6.142530768853909251e+01
1.619999999999999885e+00	-1.589949169298328684e+02	4.818334868835270868e+01	-1.059705627642586023e+02	5.474393463485066746e+01	-4.788173721352465151e+01	6.568476666258602847e+01
1.640000000000000124e+00	-9.392307132310213547e+01	6.651660075194143928e+01	-1.021769775502762059e+02	5.948480073882772245e+01	-1.028033408797985970e+02	5.903621145307759832e+01
1.660000000000000142e+00	-9.910399048615501272e+01	6.108559257229811124e+01	-1.115397242775964060e+02	7.502278814623130643e+01	-1.331905450469189418e+02	8.816610936333781012e+01
1.680000000000000160e+00	-6.802614733688997717e+01	7.100858246711865718e+01	-7.792027646737105684e+00	6.551492893026313880e+01	3.205487752527243117e+01	6.763570301611888169e+01
1.700000000000000178e+00	1.631121413196022019e+01	5.756518670740860699e+01	6.257259753263321045e+01	8.041654079521046583e+01	5.345882542311124297e+01	9.327662081695861218e+01
1.720000000000000195e+00	-6.902358735911103338e+01	6.393171673557118595e+01	-3.301721050880093600e+01	6.510333451698012652e+01	-4.796353859701218525e+00	6.665509323357989047e+01
1.740000000000000213e+00	-1.520620653694398356e+02	5.691984175157109860e+01	-7.295640940627575333e+01	4.814402594351618347e+01	-5.128330012703418816e+01	4.786172329734588970e+01
1.760000000000000231e+00	-6.680061703245262095e+01	5.619724117515577433e+01	-4.813487948368171487e+01	5.945467668144357987e+01	-3.300481055212198811e+01	6.083212426293437858e+01
1.780000000000000249e+00	4.448610821618598976e+01	7.751728397794957459e+01	6.998020237631784823e+01	1.141052728901451587e+02	5.277928412561524141e+01	1.453733152959689789e+02
1.800000000000000266e+00	-4.149541276214136332e+01	7.874178741606378651e+01	-9.484435332988402934e+01	8.270817397381375713e+01	-1.100102260170497601e+02	8.313901948369122863e+01
