# Supplementary material for: Kinetic magnetism in triangular moiré materials
Source: Nature. 2023 Nov 15;623(7987):509–13. doi: 10.1038/s41586-023-06633-0 (PMC10651480; doi:10.1038/s41586-023-06633-0)
Supplement: Supplementary file 10 — Source Data Extended Data Fig. 9 [file 41586_2023_6633_MOESM10_ESM.csv]

# Temperature (K)	Energy (eV)
1.383924638500362470e+01	1.634855187995482906e+00
1.883713836150353416e+01	1.634634386801621320e+00
2.369838193766356227e+01	1.634312587255780436e+00
4.604331899267769757e+00	1.635161975045760885e+00
8.427838390766961396e+00	1.635084198219221907e+00
1.156839553016197897e+01	1.634978291703028885e+00
2.107396146335391052e+01	1.634483834324724993e+00
