# Supplementary material for: Kinetic magnetism in triangular moiré materials
Source: Nature. 2023 Nov 15;623(7987):509–13. doi: 10.1038/s41586-023-06633-0 (PMC10651480; doi:10.1038/s41586-023-06633-0)
Supplement: Supplementary file 11 — Source Data Extended Data Fig. 10 [file 41586_2023_6633_MOESM11_ESM.xlsx]

## Sheet: Extended_Fig_10a
# Sample I spot 1	first line: filling factor, second line: slope (1/T), third line: error bar (1/T)
0.5,0.52,0.54,0.56,0.5800000000000001,0.6000000000000001,0.6200000000000001,0.6400000000000001,0.6600000000000001,0.6800000000000002,0.7000000000000002,0.7200000000000002,0.7400000000000001,0.7600000000000002,0.7800000000000004,0.8000000000000003,0.8200000000000002,0.8400000000000003,0.8600000000000004,0.8800000000000003,0.9000000000000002,0.9200000000000004,0.9400000000000005,0.96,0.970000000000…
10.693152158407745,11.09491460387038,10.714601644616428,10.608816851395233,10.505113373873654,10.50427432792586,10.414692716689938,10.446063081971065,10.307160243495343,10.284725878343394,10.233215420893519,9.832518908317656,9.990808908032092,10.050586863384305,10.014444204996314,10.008244013861436,9.78429787847787,9.948993106062074,9.911329466882002,9.529279245825137,9.55532367553904,9.856654771…
0.18447920298331294,0.14260559951620608,0.2169504488980664,0.16963364300852019,0.21997568419361285,0.20047496152631272,0.1463958594096028,0.16318444003559263,0.18104627724453706,0.19092387443702352,0.15806609867411384,0.15608245614723346,0.14649537885330732,0.10976580122466642,0.14440728069611164,0.13510252442132573,0.13676356940833426,0.17745095991437354,0.17112066740058032,0.1345849368232006,0.…
# Sample I spot 2	first line: filling factor, second line: slope (1/T), third line: error bar (1/T)
0.5,0.52,0.54,0.56,0.5800000000000001,0.6000000000000001,0.6200000000000001,0.6400000000000001,0.6600000000000001,0.6800000000000002,0.7000000000000002,0.7200000000000002,0.7400000000000001,0.7600000000000002,0.7800000000000004,0.8000000000000003,0.8200000000000002,0.8400000000000003,0.8600000000000004,0.8800000000000003,0.9000000000000002,0.9200000000000004,0.9400000000000005,0.96,0.970000000000…
10.604745658613801,9.334307786874108,9.255413716704732,9.262768870716636,9.187495207533022,9.047546348876631,9.070523094118673,8.84807171116961,9.042290178420137,8.784923956984988,8.855771864403808,8.75390746455172,8.833845828360658,8.566035930747978,8.770369894914287,8.80631998110833,8.884003633422212,8.879482929568121,8.8709336242708,8.89335189333394,8.565510213610219,8.554629365418378,8.460988…
0.35118171188151825,0.24563373806035257,0.28772974899137765,0.30314590213860304,0.24298925750447922,0.29110319353252595,0.2168484682846995,0.28423552086144754,0.21361150797698564,0.21730993084618927,0.1471807824053281,0.2020496465060781,0.19525415314021408,0.21506107650284295,0.19478586123690544,0.267338497420491,0.20859405049425997,0.22439747251655753,0.18770350726830143,0.19541890079880953,0.17…
# Sample II	first line: filling factor, second line: slope (1/T), third line: error bar (1/T)
0.5713073643709986,0.5822447666076815,0.5931821688443643,0.6041195710810471,0.61505697331773,0.6259943755544128,0.6369317777910958,0.6478691800277786,0.6588065822644614,0.6697439845011443,0.6806813867378271,0.69161878897451,0.7025561912111928,0.7134935934478757,0.7244309956845586,0.7353683979212414,0.7463058001579242,0.7572432023946071,0.7681806046312899,0.7791180068679727,0.7900554091046558,0.80…
7.186061401533125,6.4249746886159205,6.625857886481142,6.411351280953209,6.233412893814486,6.478240154426982,6.6624978828486805,6.096204364984886,6.223075392262055,6.1925322525660205,5.8416251361429925,5.9914986251919204,5.693232679274778,5.518605777609118,5.934629190111222,5.811592079589719,5.790313095506506,5.572137345228448,5.526506553357047,5.72552915092947,6.183347234493784,5.875440172455487…
0.236802613238738,0.2576028803051256,0.26234278046512177,0.3180354490101443,0.2938338151425689,0.24329315053946005,0.19404734198059687,0.2616639001223193,0.22479089405441585,0.21268247336526866,0.2783763842274183,0.23762212410806594,0.20565028859792903,0.2521695947884969,0.28825375063514846,0.2352770568649743,0.25798186027381453,0.2668221783035224,0.24211479683224474,0.2442797332436117,0.19456740…

## Sheet: Extended_Fig_10b
# Sample II, 0.21 K	first line: filling factor, second line: slope (1/T), third line: error bar (1/T)
0.5713073643709986,0.5822447666076815,0.5931821688443643,0.6041195710810471,0.61505697331773,0.6259943755544128,0.6369317777910958,0.6478691800277786,0.6588065822644614,0.6697439845011443,0.6806813867378271,0.69161878897451,0.7025561912111928,0.7134935934478757,0.7244309956845586,0.7353683979212414,0.7463058001579242,0.7572432023946071,0.7681806046312899,0.7791180068679727,0.7900554091046558,0.80…
7.186061401533125,6.4249746886159205,6.625857886481142,6.411351280953209,6.233412893814486,6.478240154426982,6.6624978828486805,6.096204364984886,6.223075392262055,6.1925322525660205,5.8416251361429925,5.9914986251919204,5.693232679274778,5.518605777609118,5.934629190111222,5.811592079589719,5.790313095506506,5.572137345228448,5.526506553357047,5.72552915092947,6.183347234493784,5.875440172455487…
0.236802613238738,0.2576028803051256,0.26234278046512177,0.3180354490101443,0.2938338151425689,0.24329315053946005,0.19404734198059687,0.2616639001223193,0.22479089405441585,0.21268247336526866,0.2783763842274183,0.23762212410806594,0.20565028859792903,0.2521695947884969,0.28825375063514846,0.2352770568649743,0.25798186027381453,0.2668221783035224,0.24211479683224474,0.2442797332436117,0.19456740…
# Sample II, 4.2 K	first line: filling factor, second line: slope (1/T), third line: error bar (1/T)
0.07037592132701594,0.09223892214029546,0.11410192295357496,0.13596492376685443,0.15782792458013395,0.17969092539341341,0.20155392620669293,0.22341692701997243,0.2452799278332519,0.2671429286465314,0.28900592945981085,0.31086893027309037,0.3327319310863699,0.3545949318996494,0.37645793271292893,0.39832093352620834,0.42018393433948786,0.44204693515276744,0.46390993596604696,0.4857729367793264,0.50…
0.0,0.11811354571241475,0.055643681796865546,0.06129711251233913,0.07028949675157695,0.03863126321088922,0.022903542499888185,0.0548194778349573,0.04866884143575584,0.03650394832111503,0.030645652691696668,0.04705954658018564,0.0515304492829996,0.07208939712734536,0.07978599910292283,0.09783967081443956,0.1379085777271369,0.18197501754421594,0.20783302327896314,0.2508451863812192,0.27921914198119…
0.0,0.038149020801557514,0.025439072576024506,0.02482230488815307,0.011115802264663197,0.014908502762035038,0.010670218299603428,0.01403874737235959,0.010725482529700625,0.006682928079521554,0.008410895909187602,0.002631653569550208,0.006216383861168862,0.00932944194486986,0.008196412702365164,0.010310369481748015,0.008176081009289224,0.006599552515744345,0.005854622601131068,0.006694737335510742…
